# Supplementary material for: TNFAIP8 controls murine intestinal stem cell homeostasis and regeneration by regulating microbiome-induced Akt signaling
Source: Nat Commun. 2020 May 22;11:2591. doi: 10.1038/s41467-020-16379-2 (PMC7244529; doi:10.1038/s41467-020-16379-2)
Supplement: Supplementary file 2 — Supplementary Data 1 [file 41467_2020_16379_MOESM2_ESM.xlsx]

## Sheet: myTopHits_blocking
Supplementary Data Set 1: Differentially expressed genes from bulk RNA-Seq of WT and Tnfaip8-/- (TKO) enterocytes.
	geneID	logFC Tnfaip8 Knockout vs WT	P.Value	adj.P.Val
1	Pla2g4c	3.4522	0.021914	0.631242
2	Mrpl42	3.17373	0.0144189	0.631242
5	Rps6-ps4	2.41815	0.082934	0.641944
10	Sprr2a3	2.15419	0.0551223	0.631242
12	Pcx	2.09442	0.283332	0.725649
14	Klrc1	2.03626	0.115306	0.652961
15	Retnlb	1.99494	0.0550859	0.631242
20	Tbc1d19	1.88248	0.113686	0.652961
21	Gm13835	1.87574	0.00232176	0.631242
28	Hsd17b6	1.81473	0.176692	0.674642
30	Gm10221	1.80174	0.000284469	0.631242
31	Rpl14-ps1	1.80091	0.269762	0.719105
37	Mbl2	1.64779	0.0587174	0.631242
40	Ltc4s	1.60581	0.0218468	0.631242
47	Aaed1	1.54419	0.0229498	0.631242
52	Gm9992	1.49628	0.00876743	0.631242
54	Yy2	1.49078	0.252765	0.710879
55	Usp18	1.48174	0.00548575	0.631242
56	Kcnj13	1.46741	0.0149277	0.631242
64	Mptx1	1.41569	0.0861611	0.645747
65	Ndst2	1.41406	0.119187	0.652961
70	Gm21887	1.37111	0.0363333	0.631242
72	Rps12-ps3	1.35647	0.000168903	0.619591
77	Defb1	1.32827	0.0396047	0.631242
83	Pcsk6	1.3011	0.19145	0.675206
84	Zfp90	1.29932	0.121669	0.652961
86	Me1	1.29697	0.0785564	0.638791
90	Gsdmc4	1.28735	0.0523955	0.631242
92	Lbhd1	1.28403	0.00463087	0.631242
94	Wdfy1	1.27428	0.00088697	0.631242
96	Clca5	1.26585	0.108969	0.652961
98	Ctsl	1.25708	0.000864278	0.631242
99	AA467197	1.25639	0.0517948	0.631242
102	BC064078	1.24927	0.0236982	0.631242
103	Ppp1r3b	1.24772	0.140773	0.655617
104	Efhb	1.24067	0.00361257	0.631242
108	Gsdmc2	1.2247	0.0794184	0.638791
109	Impg2	1.22047	0.0395069	0.631242
113	F830016B08Rik	1.20049	0.0012916	0.631242
114	Plet1	1.19834	0.176695	0.674642
120	Xlr3b	1.18752	0.188183	0.674844
121	Tmsb15l	1.18431	0.0148156	0.631242
125	Prickle2	1.16755	0.0482283	0.631242
129	Fabp1	1.1517	0.00391419	0.631242
133	Dynlt1b	1.149	0.00062652	0.631242
135	Vmn2r26	1.14102	0.0353456	0.631242
139	Slc28a1	1.12908	0.156123	0.662069
140	Ifi44	1.12687	0.00771931	0.631242
141	Hinfp	1.12344	0.207134	0.687353
142	2018-09-10	1.12328	0.0138012	0.631242
145	Rsad2	1.11611	0.00755081	0.631242
146	Gpr64	1.10436	0.0644371	0.631242
152	Prr5l	1.09454	0.0600759	0.631242
153	Ppp1r12a	1.0927	0.00724721	0.631242
154	Aqp7	1.08752	0.0266861	0.631242
159	Btbd6	1.07735	0.221793	0.69424
161	Fut2	1.07588	0.0740412	0.633353
165	Nrgn	1.06361	0.00721804	0.631242
168	Gsdmcl2	1.05266	0.161676	0.66296
170	Ifitm3	1.05081	0.00692494	0.631242
181	9030619P08Rik	1.02833	0.21287	0.69052
182	Phf11d	1.02711	0.00517478	0.631242
183	Mn1	1.0259	0.043301	0.631242
185	Iyd	1.02479	0.0661478	0.631242
186	Exoc3l4	1.02401	0.257283	0.711598
187	Gsdmc3	1.02342	0.0998828	0.650775
192	RP24-426M1.3	1.01114	0.39688	0.784536
194	Egln3	1.00711	0.16027	0.66296
197	Tmem229a	1.00015	0.011835	0.631242
203	Defa-ps6	0.991846	0.0350754	0.631242
207	Gm12918	0.98911	0.113554	0.652961
208	Nnt	0.986283	0.00321657	0.631242
209	DHX30	0.9857	0.341714	0.755344
210	Itsn2	0.985666	0.0948285	0.646542
211	Fam169b	0.985492	0.15356	0.660031
212	Glis3	0.98464	0.0559899	0.631242
220	Tmem241	0.969735	0.0343663	0.631242
222	Rpl15-ps3	0.969273	0.000475958	0.631242
225	Slc30a10	0.963504	0.086961	0.646418
228	Ddx60	0.959283	0.00180181	0.631242
231	Cbr3	0.956464	0.176204	0.674642
236	Habp4	0.946301	0.000388898	0.631242
244	RHBG	0.937886	0.258304	0.712723
245	Tgtp1	0.937188	0.0282984	0.631242
248	Slc6a14	0.935964	0.015624	0.631242
250	Serpinb5	0.932892	0.011651	0.631242
251	Oas1g	0.932643	0.0034307	0.631242
256	Pde2a	0.930285	0.203328	0.685378
257	Sucnr1	0.930035	0.080082	0.640049
259	Katnal1	0.926176	0.136305	0.655617
264	Ppp1r14c	0.920608	0.0567951	0.631242
274	Dcun1d1	0.907182	0.00158894	0.631242
277	Hmgcs2	0.905709	0.0365262	0.631242
278	Saa1	0.905025	0.038759	0.631242
279	Spdya	0.90496	0.033788	0.631242
282	Rbp2	0.902883	0.0956288	0.647126
284	Bbs10	0.896046	0.228393	0.697407
287	Sgk1	0.889573	0.0147624	0.631242
290	Sptb	0.885634	0.152341	0.659393
291	E2f6	0.884888	0.0212044	0.631242
296	Cwh43	0.868811	0.0637603	0.631242
303	Neto1	0.856929	0.256107	0.711598
306	Gm9797	0.854988	0.316593	0.740863
307	Gm4459	0.854512	0.0976524	0.650775
309	1810046K07Rik	0.85201	0.0170634	0.631242
310	Oas3	0.851518	0.00371421	0.631242
314	Nat8	0.850784	0.100908	0.65086
325	Il33	0.835865	0.128554	0.652961
327	Asah2	0.834957	0.0230244	0.631242
330	Gm5431	0.83092	0.000875712	0.631242
340	E230025N22Rik	0.82276	0.109268	0.652961
341	Gnai1	0.822531	0.0550372	0.631242
350	Slc2a2	0.816258	0.172859	0.671698
355	Cd55	0.811095	0.139735	0.655617
358	Adh6a	0.808929	0.026139	0.631242
363	Urah	0.804251	0.0169215	0.631242
364	Capn13	0.804034	0.253197	0.711064
368	I830012O16Rik	0.800871	0.123511	0.652961
369	Gyk	0.798382	0.0469647	0.631242
370	Rhoj	0.79778	0.0259658	0.631242
371	Slc44a2	0.797546	0.0360192	0.631242
373	Trmt112-ps2	0.795586	0.0297552	0.631242
378	Il18bp	0.789907	0.00566719	0.631242
379	Cdc14b	0.789425	0.000658506	0.631242
381	Reg4	0.78337	0.111429	0.652961
382	Ccdc129	0.781285	0.0279928	0.631242
383	Grpr	0.781272	0.136972	0.655617
384	St6galnac6	0.780666	0.013286	0.631242
389	Unc93a	0.778465	0.161387	0.66296
392	Slc16a2	0.774163	0.182911	0.674844
394	Msantd2	0.771392	0.10036	0.650775
395	Eif4ebp3	0.770642	0.0262884	0.631242
396	Slc6a19	0.769183	0.000195763	0.619591
397	Iigp1	0.766601	0.0134185	0.631242
398	Slc9a3	0.765858	0.479088	0.814529
399	Hfe	0.763992	0.0701521	0.631242
401	Oas1a	0.762048	0.00175327	0.631242
403	Cxcr6	0.761527	0.23555	0.702626
417	Oasl2	0.752421	0.00809358	0.631242
420	Rnf40	0.750267	0.326266	0.747543
425	Prss16	0.746586	0.114762	0.652961
427	Slc35d2	0.745015	0.00583979	0.631242
428	Cdk20	0.744488	0.0898214	0.646542
429	Kcnk10	0.744376	0.0265546	0.631242
430	Sprr2a2	0.743394	0.127826	0.652961
434	Skap2	0.741918	0.00221291	0.631242
436	Igtp	0.740245	0.00186343	0.631242
438	Ceacam2	0.739139	0.0615616	0.631242
440	Hmx2	0.738491	0.108005	0.652961
442	Rab2b	0.736547	0.0838324	0.64218
444	Nsun6	0.736202	0.0162571	0.631242
448	Ly6g6f	0.732185	0.0374052	0.631242
450	Sema6c	0.731516	0.141574	0.655617
451	Areg	0.729996	0.27359	0.719442
457	Gsdmc	0.72621	0.308779	0.737574
461	Slc34a1	0.721882	0.0898193	0.646542
465	Atp5s	0.720626	0.53938	0.836148
466	Slfn4	0.720467	0.0105487	0.631242
469	Clcn1	0.717727	0.0712109	0.631242
474	Gdpd2	0.716178	0.0960977	0.647126
476	Pm20d1	0.715869	0.0104422	0.631242
480	Gbp3	0.713722	0.0513388	0.631242
486	Tspan6	0.711321	0.0904016	0.646542
492	Nutf2-ps1	0.706454	0.00782783	0.631242
497	Adam22	0.699529	0.116381	0.652961
498	Dhx58	0.699353	0.0068641	0.631242
500	Fzd3	0.698949	0.262018	0.71444
501	Gna14	0.697921	0.0669229	0.631242
504	Prss35	0.696316	0.317965	0.741938
508	Zfp367	0.694137	0.00744804	0.631242
510	Bmx	0.693364	0.0265454	0.631242
513	Rpl10a-ps1	0.690747	0.00591546	0.631242
514	Gm8186	0.690691	0.00380591	0.631242
523	Gsdmcl-ps	0.686521	0.547057	0.839993
524	Oas2	0.685913	0.0292178	0.631242
530	Slc35b3	0.682929	0.0131788	0.631242
535	Tubgcp5	0.680007	0.045262	0.631242
536	Kctd7	0.679909	0.221304	0.69424
538	Adpgk	0.679297	0.0116915	0.631242
542	Ttyh1	0.676932	0.0488251	0.631242
549	Ighg2c	0.672721	0.374998	0.773229
551	AK129341	0.671738	0.116087	0.652961
552	Ly6g6d	0.671233	0.148409	0.65726
553	Apoh	0.670331	0.149826	0.658154
555	Glipr2	0.668119	0.10086	0.65086
558	Slc5a12	0.666994	0.376035	0.773836
563	Jdp2	0.665607	0.0195031	0.631242
567	Akr1c14	0.661199	0.00516646	0.631242
568	Acot1	0.660164	0.166115	0.665991
570	2010003K11Rik	0.65962	0.105385	0.652961
574	Slc10a2	0.657092	0.0202251	0.631242
577	Pet100	0.654393	0.218823	0.693093
580	Reg3b	0.652666	0.00829026	0.631242
582	Prss53	0.651952	0.264675	0.716741
584	Trim40	0.651545	0.0042997	0.631242
585	2210408I21Rik	0.649751	0.149354	0.657906
589	Alox5	0.647677	0.0303741	0.631242
597	Slc23a3	0.642665	0.0921547	0.646542
603	Rgs22	0.641262	0.095525	0.647055
604	Ckb	0.640709	0.110911	0.652961
607	Trim38	0.638732	0.194197	0.676193
615	Car4	0.635204	0.161988	0.66296
623	Pkia	0.633596	0.301261	0.733315
626	Glt28d2	0.632483	0.184599	0.674844
632	5730507C01Rik	0.630712	0.024774	0.631242
634	Gm10709	0.629805	0.284377	0.725649
642	2210407C18Rik	0.626261	0.00379782	0.631242
645	Cmpk2	0.625096	0.0175286	0.631242
649	Thpo	0.623788	0.0135133	0.631242
653	Kirrel3	0.622418	0.167176	0.66633
654	Slc13a1	0.622394	0.0471309	0.631242
656	H2-Q1	0.621306	0.022211	0.631242
657	Duoxa2	0.62123	0.127794	0.652961
659	Gm10175	0.618684	0.00160693	0.631242
664	Pou2f3	0.617167	0.00586627	0.631242
665	Ankrd22	0.616868	0.0690915	0.631242
671	Tmigd1	0.613231	0.0283083	0.631242
672	Fam221a	0.613197	0.156146	0.662069
673	Bco2	0.612787	0.0399879	0.631242
684	Pck1	0.609149	0.125041	0.652961
685	Gfi1b	0.608858	0.0939645	0.646542
686	Wtip	0.60859	0.0583436	0.631242
688	Zfp697	0.608058	0.114877	0.652961
692	Kctd12	0.606886	0.00227021	0.631242
696	Dclk1	0.60466	0.0191192	0.631242
697	Slc15a1	0.60366	0.0540381	0.631242
703	Il17rb	0.599653	0.026006	0.631242
712	Tmem181b-ps	0.595533	0.0798018	0.63983
719	Ang4	0.594131	0.101186	0.651371
720	RP24-559D1.1	0.594114	0.64823	0.885479
721	Klre1	0.593866	0.350172	0.761006
722	Ptprt	0.593627	0.189633	0.674844
724	Clca3	0.593363	0.081096	0.641056
727	Zfp786	0.592504	0.299362	0.731952
728	S100a6	0.592219	0.0838957	0.64218
732	Hmx3	0.589149	0.0836274	0.641944
734	Isg15	0.588524	0.0555657	0.631242
738	Hgf	0.586954	0.411096	0.789991
740	Fam64a	0.584835	0.0446248	0.631242
742	Usmg5	0.583982	0.0180701	0.631242
748	Spink4	0.581901	0.0867529	0.646418
750	Scin	0.581522	0.0533593	0.631242
752	Trappc2	0.581442	0.0574831	0.631242
754	Sphk1	0.579196	0.252158	0.710879
758	Aspa	0.578263	0.0169134	0.631242
759	Il3ra	0.577705	0.25293	0.710879
760	S100a1	0.577469	0.0668701	0.631242
761	Kcnip4	0.577265	0.189498	0.674844
762	Hcn1	0.576883	0.341175	0.755344
763	Gm12250	0.576531	0.0047136	0.631242
765	Rce1	0.576249	0.0217213	0.631242
770	Igkv4-68	0.574617	0.346887	0.758441
771	Gm10053	0.574379	0.0289561	0.631242
773	Tmsb15b2	0.573767	0.226814	0.69606
777	Cyp2c65	0.572703	0.0507706	0.631242
780	Tube1	0.572409	0.0503283	0.631242
784	Gstm3	0.571859	0.0214933	0.631242
787	Ak7	0.570552	0.137269	0.655617
789	Ndufc1	0.569359	0.00389334	0.631242
790	Duoxa1	0.569134	0.297412	0.730885
792	Onecut2	0.568509	0.177852	0.674844
793	Rpl10-ps3	0.567821	0.00976481	0.631242
794	Itgb3bp	0.567689	0.0187403	0.631242
795	Kcnj2	0.567672	0.181082	0.674844
796	Edn3	0.567386	0.031087	0.631242
797	Maats1	0.566962	0.297458	0.730885
801	Pkhd1	0.566747	0.301074	0.733315
805	Nrep	0.56593	0.117568	0.652961
806	Smlr1	0.565797	0.127574	0.652961
809	Aph1b	0.56499	0.0758535	0.638603
813	Gm684	0.563805	0.130525	0.652961
816	Abca5	0.562728	0.363623	0.767116
824	Spta1	0.558721	0.59405	0.862691
826	Btnl7-ps	0.557972	0.00797972	0.631242
834	Oas1f	0.556229	0.16502	0.665991
837	Zfp708	0.55592	0.169751	0.668859
838	Rps12l1	0.555399	0.0278774	0.631242
840	Serpini1	0.555213	0.083426	0.641944
842	Rfxap	0.555051	0.0560265	0.631242
843	Slc5a4a	0.554787	0.181406	0.674844
846	Sh2d6	0.552999	0.00776176	0.631242
848	Eif4a-ps4	0.55264	0.00109595	0.631242
852	Rasd1	0.551563	0.144073	0.655617
856	Naaa	0.550243	0.0631293	0.631242
859	Gda	0.549505	0.00971527	0.631242
860	Ace	0.549205	0.124385	0.652961
863	Slc16a12	0.548579	0.209625	0.687603
865	Tspo2	0.548218	0.12515	0.652961
866	Rgn	0.547939	0.125573	0.652961
868	Alox5ap	0.547497	0.01271	0.631242
870	Stard8	0.545713	0.324018	0.745978
873	Art2a-ps	0.545422	0.111178	0.652961
884	Gm10384	0.541699	0.0247519	0.631242
887	Rgs13	0.541097	0.0215035	0.631242
890	Tpmt	0.539686	0.0148859	0.631242
891	Rspry1	0.539669	0.128418	0.652961
895	Obfc1	0.537754	0.0528226	0.631242
896	Gm10131	0.537367	0.0463666	0.631242
903	Zbtb3	0.534563	0.17877	0.674844
906	Siglecf	0.533325	0.0159299	0.631242
907	Igkv2-109	0.533165	0.595714	0.863172
908	Ccdc109b	0.532665	0.0957988	0.647126
911	Gstm7	0.532347	0.1066	0.652961
912	Ift81	0.532295	0.0653436	0.631242
915	Ptpre	0.531617	0.0413403	0.631242
919	Tmem160	0.529926	0.147732	0.65726
925	Xaf1	0.528735	0.0709338	0.631242
926	Ubl5	0.528604	0.00387387	0.631242
927	Ndufb2	0.52836	0.00391456	0.631242
933	Suco	0.526621	0.0207963	0.631242
934	Tmem116	0.526451	0.191848	0.675206
935	Ncapd3	0.525945	0.0280891	0.631242
940	Tmem198	0.525624	0.220359	0.69424
942	Tigd3	0.524927	0.275743	0.720077
948	Itga5	0.523885	0.13105	0.652961
953	Dock4	0.523266	0.241029	0.705937
959	Angptl4	0.52116	0.218006	0.692194
962	Tlr4	0.520479	0.28203	0.724347
965	Tlr3	0.520064	0.177245	0.674642
970	Deb1	0.518884	0.105463	0.652961
972	Tnfrsf21	0.518555	0.303388	0.73392
973	Gm10288	0.518549	0.0811356	0.641056
979	H2-Q2	0.516874	0.00225582	0.631242
981	Bst2	0.515823	0.0122689	0.631242
984	Avil	0.515331	0.00297644	0.631242
985	Insl6	0.515296	0.016732	0.631242
987	Minos1	0.515036	0.0086716	0.631242
989	Gstm4	0.514751	0.0319848	0.631242
991	Klf15	0.513272	0.651456	0.886066
994	Ifit1	0.511976	0.0290102	0.631242
1000	Ifit2	0.509655	0.0715654	0.631242
1003	Cma2	0.509492	0.633034	0.879613
1005	Gnat3	0.508079	0.231323	0.699941
1007	Abhd3	0.507209	0.0291294	0.631242
1008	Moap1	0.507182	0.0475489	0.631242
1010	Hilpda	0.506746	0.0989439	0.650775
1016	Syngr1	0.504995	0.440231	0.800623
1018	Klrb1c	0.504534	0.330357	0.749787
1021	Sptssa	0.503217	0.0243616	0.631242
1023	Slc2a5	0.502892	0.011953	0.631242
1028	Vipr2	0.500753	0.267171	0.718258
1029	Cda	0.500221	0.0790402	0.638791
1034	Zfp473	0.498723	0.170602	0.66909
1035	Capn9	0.497713	0.118749	0.652961
1036	Gemin4	0.497695	0.0610089	0.631242
1038	Slc5a4b	0.497037	0.33736	0.754418
1043	Mmp14	0.496494	0.0202428	0.631242
1044	Cenpi	0.496172	0.0454869	0.631242
1048	Gstp2	0.495435	0.00982228	0.631242
1049	Wdpcp	0.495319	0.298505	0.731386
1051	Ccdc73	0.494821	0.450434	0.804301
1052	Pdgfc	0.494655	0.133116	0.653847
1059	Trpm5	0.49393	0.0215971	0.631242
1064	Sh2d7	0.492878	0.0132726	0.631242
1065	Gm16464	0.492644	0.27123	0.719105
1067	Mtx2	0.492502	0.00792858	0.631242
1069	Fahd1	0.492405	0.0567802	0.631242
1070	Timm10	0.492358	0.0226927	0.631242
1073	2010107E04Rik	0.492019	0.00546377	0.631242
1077	Thap2	0.490961	0.356734	0.76444
1078	Stom	0.490788	0.0768907	0.638603
1079	Chat	0.490766	0.160599	0.66296
1080	St3gal6	0.490753	0.177963	0.674844
1081	Fam73b	0.490141	0.0373317	0.631242
1083	Chrm1	0.489509	0.0289634	0.631242
1087	Zbp1	0.488753	0.00551148	0.631242
1090	Rnase1	0.488359	0.0836657	0.641944
1091	Fn1	0.488222	0.556251	0.845033
1094	Pde11a	0.487918	0.0514508	0.631242
1095	Enpp7	0.487791	0.261785	0.71437
1098	Ifi47	0.486808	0.00400699	0.631242
1100	0610009B22Rik	0.486325	0.012192	0.631242
1112	Ccdc85c	0.484094	0.252356	0.710879
1115	Spats2l	0.483265	0.00941325	0.631242
1117	Slc24a5	0.483162	0.252785	0.710879
1119	Reg3g	0.482673	0.0134006	0.631242
1123	Pla2g10	0.481622	0.0830639	0.641944
1129	Cdc42ep2	0.480552	0.175157	0.674418
1130	Arhgef3	0.480542	0.657548	0.889661
1132	Rfk	0.479677	0.0134498	0.631242
1133	Rpl37rt	0.479542	0.00297819	0.631242
1134	Psmb8	0.479498	0.0144013	0.631242
1135	Nrtn	0.479471	0.31426	0.739641
1139	Tra2a	0.478496	0.0131459	0.631242
1140	Rbpms	0.478484	0.211322	0.689166
1141	Sorbs1	0.478376	0.0736283	0.631776
1144	Rufy3	0.478133	0.437656	0.800343
1145	Gm14117	0.478127	0.303865	0.73392
1150	Snrpg	0.477646	0.0155791	0.631242
1155	Nr1d1	0.476763	0.0218912	0.631242
1161	Plk2	0.476101	0.1552	0.662004
1163	1110058L19Rik	0.475862	0.0723828	0.631242
1164	Vnn1	0.475819	0.140115	0.655617
1184	Pigf	0.471466	0.0107157	0.631242
1185	Gpr22	0.471388	0.184283	0.674844
1189	Gm3244	0.470237	0.010359	0.631242
1192	Fbxl21	0.469603	0.146368	0.657138
1194	Slc5a1	0.469111	0.109334	0.652961
1197	Ly6a	0.468513	0.0717902	0.631242
1199	Socs1	0.468391	0.20406	0.685451
1201	Zfp947	0.467977	0.141532	0.655617
1202	Piwil2	0.467755	0.249817	0.709821
1204	Dgki	0.466845	0.113639	0.652961
1211	Bhlhe41	0.465152	0.62112	0.874777
1213	Emc6	0.463786	0.00241054	0.631242
1221	Hck	0.462922	0.0304803	0.631242
1223	Prrg2	0.461891	0.167562	0.667086
1224	Atp2b2	0.461764	0.197203	0.679037
1226	Tpsg1	0.460612	0.0515796	0.631242
1229	Msantd3	0.459881	0.209046	0.687353
1230	Cd9	0.459516	0.0207614	0.631242
1231	Matk	0.459395	0.116182	0.652961
1236	Hebp2	0.458757	0.149315	0.657906
1241	Strip2	0.457585	0.0116312	0.631242
1245	Sis	0.456617	0.16005	0.66296
1246	1110007C09Rik	0.456253	0.0467362	0.631242
1248	Lpcat2	0.455486	0.382241	0.777434
1252	Gm6565	0.455094	0.362721	0.766705
1253	Mpp1	0.454292	0.0526711	0.631242
1259	Atp5g3	0.453628	0.00773253	0.631242
1261	Cox7a1	0.453246	0.173848	0.672948
1264	Cox6c	0.452741	0.0280954	0.631242
1267	Chchd2	0.452125	0.0165685	0.631242
1268	Fabp2	0.452037	0.0591439	0.631242
1269	Fhl2	0.45176	0.0665241	0.631242
1271	Arg2	0.451123	0.0720798	0.631242
1274	Hoxa3	0.450423	0.336656	0.753813
1277	4930415O20Rik	0.449843	0.154935	0.661991
1281	Malsu1	0.449622	0.0326633	0.631242
1282	Osgin2	0.449549	0.122365	0.652961
1285	Ndufv2	0.448787	0.0175065	0.631242
1287	Xkr4	0.448634	0.315518	0.739988
1291	Gm9843	0.448404	0.0491129	0.631242
1293	St3gal4	0.447645	0.0641384	0.631242
1294	1500009L16Rik	0.447149	0.216279	0.691088
1300	Atp5j2	0.445273	0.0182718	0.631242
1301	Xkr9	0.445132	0.191256	0.675189
1302	Dnajb9	0.445021	0.0297732	0.631242
1307	Polr2k	0.444101	0.0460903	0.631242
1310	Sccpdh	0.443456	0.0361262	0.631242
1311	Sult6b1	0.443421	0.293262	0.729548
1312	3110043O21Rik	0.443302	0.0662517	0.631242
1322	4930404N11Rik	0.441182	0.27225	0.719105
1324	Mpc2	0.44091	0.039593	0.631242
1325	Ccdc28b	0.440163	0.100084	0.650775
1340	Bst1	0.436976	0.184197	0.674844
1342	Lsm5	0.436194	0.041599	0.631242
1343	Fxyd3	0.435973	0.0883227	0.646418
1347	Dnajc25	0.435536	0.143951	0.655617
1350	Casc4	0.435251	0.0898645	0.646542
1352	1110008L16Rik	0.435199	0.00777699	0.631242
1354	Bglap3	0.434936	0.268217	0.718499
1355	Immp2l	0.434697	0.100356	0.650775
1356	2310009B15Rik	0.434657	0.135891	0.655617
1357	Uqcrfs1	0.434558	0.0283958	0.631242
1358	Plscr1	0.434465	0.00720629	0.631242
1360	Dcst1	0.433982	0.221658	0.69424
1361	Nat2	0.433777	0.0267517	0.631242
1364	Mlkl	0.433106	0.0112835	0.631242
1367	Sult2b1	0.432463	0.111887	0.652961
1369	Slco5a1	0.432024	0.226148	0.695925
1370	Cript	0.431925	0.0109312	0.631242
1371	Prdx1	0.431747	0.0317079	0.631242
1373	Cox7c	0.431614	0.0104561	0.631242
1374	Narf	0.43143	0.0442514	0.631242
1379	Tmem19	0.429867	0.245284	0.706502
1381	Chac2	0.429589	0.0677319	0.631242
1384	1810037I17Rik	0.428931	0.0177541	0.631242
1385	Ndufb6	0.428676	0.0286634	0.631242
1387	9130008F23Rik	0.428532	0.246296	0.706908
1388	Epn3	0.428505	0.0458556	0.631242
1389	Aldh1a1	0.428353	0.0773462	0.638603
1391	Pdzd2	0.427939	0.177078	0.674642
1393	Psmb9	0.427709	0.0145167	0.631242
1396	Abhd6	0.427426	0.0477938	0.631242
1400	Ndufab1	0.427075	0.00955716	0.631242
1404	Fam72a	0.42634	0.203493	0.685451
1405	Tgtp2	0.426206	0.18966	0.674844
1406	Srp54b	0.425727	0.0149833	0.631242
1407	Tmem141	0.425665	0.119382	0.652961
1408	Irgm1	0.425466	0.00840613	0.631242
1414	Ghitm	0.424488	0.00886787	0.631242
1418	Daam1	0.42386	0.615852	0.873068
1422	Churc1	0.423235	0.0340809	0.631242
1424	Synpo	0.423101	0.0423336	0.631242
1427	Dcbld1	0.422568	0.0082877	0.631242
1430	Ncoa7	0.422372	0.0594183	0.631242
1433	Fgf9	0.422109	0.212104	0.68976
1436	Timm8b	0.420866	0.0367335	0.631242
1438	Ndufa1	0.420272	0.0572365	0.631242
1441	Cd47	0.419274	0.0481474	0.631242
1443	Tm2d1	0.418932	0.0683226	0.631242
1444	Trappc1	0.418682	0.0310205	0.631242
1452	Herc6	0.416954	0.0365888	0.631242
1456	Ifitm1	0.41623	0.638302	0.881809
1459	C1qtnf6	0.415681	0.26687	0.718082
1460	Atp5l	0.415543	0.0405935	0.631242
1465	Vstm2l	0.414863	0.182776	0.674844
1468	Fdx1	0.414616	0.0344714	0.631242
1471	Gm9803	0.414021	0.195104	0.677272
1472	Ecscr	0.414003	0.119133	0.652961
1476	Gm6741	0.41352	0.728296	0.918603
1478	Ms4a8a	0.413153	0.0570231	0.631242
1482	Tomm7	0.412689	0.0103038	0.631242
1484	Cycs	0.412611	0.111812	0.652961
1485	Zfp93	0.412471	0.243775	0.705948
1487	Klk1	0.412255	0.0261654	0.631242
1491	Atox1	0.411362	0.0138651	0.631242
1492	Pnliprp2	0.411158	0.432105	0.797559
1494	Mknk2	0.410821	0.027956	0.631242
1495	Dpp4	0.410713	0.0519299	0.631242
1497	Primpol	0.410416	0.354467	0.763106
1502	Tuba1a	0.409929	0.135276	0.654999
1504	Fam96a	0.409611	0.0214304	0.631242
1505	Ackr3	0.409539	0.482126	0.815677
1507	Gm10123	0.409201	0.00422232	0.631242
1508	Sirt3	0.408865	0.107026	0.652961
1509	Tmem167	0.408807	0.00422184	0.631242
1511	Ccdc28a	0.408712	0.0132694	0.631242
1514	Gabarapl2	0.408513	0.0124036	0.631242
1515	Tceb1	0.408033	0.0363751	0.631242
1517	Med21	0.407605	0.106822	0.652961
1518	Pdcd10	0.40747	0.0131495	0.631242
1519	Car8	0.407445	0.0216472	0.631242
1521	Epdr1	0.406265	0.27538	0.720038
1526	Chac1	0.406109	0.461231	0.810562
1527	Anapc10	0.405984	0.0851754	0.644736
1528	Ddit4	0.405951	0.0745476	0.635664
1529	Agr2	0.405815	0.0735667	0.631776
1531	Gm11992	0.405602	0.299603	0.731952
1532	Cideb	0.405561	0.0898941	0.646542
1542	Glod5	0.403407	0.0368827	0.631242
1543	Bet1	0.402982	0.0862605	0.645747
1545	Espn	0.402964	0.0160212	0.631242
1546	1810022K09Rik	0.40198	0.0106156	0.631242
1550	Slc35a5	0.400835	0.033623	0.631242
1553	Cst6	0.400092	0.0282253	0.631242
1555	Coq10b	0.399682	0.060434	0.631242
1556	Zfp422-rs1	0.399084	0.316513	0.740814
1559	Tma7	0.398901	0.013992	0.631242
1562	Zxdb	0.398537	0.057868	0.631242
1563	Slc7a15	0.398326	0.0980973	0.650775
1564	Ube2a	0.398036	0.0311106	0.631242
1565	Adam11	0.398	0.458319	0.809249
1566	Uqcrb	0.397941	0.0483425	0.631242
1568	Zfand6	0.397487	0.0113354	0.631242
1570	Crip1	0.397012	0.00911838	0.631242
1574	4930453N24Rik	0.396413	0.010555	0.631242
1575	Pisd-ps2	0.39632	0.142835	0.655617
1576	Atpif1	0.396151	0.0162432	0.631242
1577	Rslcan18	0.396022	0.251673	0.710879
1578	Igkv12-41	0.395782	0.640759	0.882489
1580	Gm2606	0.395687	0.328363	0.748566
1581	Eci3	0.395542	0.294857	0.729548
1585	Acadl	0.395278	0.0252627	0.631242
1594	Ndufb5	0.393438	0.0281128	0.631242
1595	Tmeff1	0.393415	0.301151	0.733315
1601	Slc5a8	0.392691	0.0588939	0.631242
1603	Hagh	0.392502	0.158663	0.66296
1605	Ndufs4	0.392274	0.0183661	0.631242
1608	Nkain1	0.391708	0.265585	0.717303
1609	Fer1l6	0.391703	0.13277	0.653487
1611	Gchfr	0.391351	0.264418	0.716477
1615	Rpp30	0.39108	0.0454578	0.631242
1618	Ttbk2	0.390888	0.0865387	0.645978
1619	Tsc22d1	0.390669	0.106772	0.652961
1621	Adcy5	0.390022	0.1127	0.652961
1624	Sval1	0.389365	0.272746	0.719105
1625	Got1	0.388885	0.216122	0.691088
1629	Slc52a3	0.388217	0.0782426	0.638791
1631	Erich4	0.387951	0.10892	0.652961
1634	Ifit3	0.387521	0.236826	0.703312
1635	Cks2	0.387495	0.0132686	0.631242
1636	Upp1	0.387326	0.00628564	0.631242
1639	Ifi27l2b	0.387215	0.128991	0.652961
1642	Spink3	0.386829	0.121037	0.652961
1646	Snrpe	0.386267	0.00629765	0.631242
1647	Glce	0.386239	0.115812	0.652961
1648	Sh3bp5l	0.386168	0.0106125	0.631242
1649	Dynlt1a	0.386159	0.0312183	0.631242
1651	G630090E17Rik	0.386043	0.115856	0.652961
1652	Dbi	0.38595	0.0234141	0.631242
1659	Tmem258	0.384831	0.0104064	0.631242
1664	Gpr126	0.38434	0.309058	0.737753
1666	Sh3yl1	0.384215	0.0404486	0.631242
1671	Pbk	0.383812	0.0144702	0.631242
1672	Mxd3	0.383796	0.0776546	0.638603
1673	Uqcr10	0.383704	0.01574	0.631242
1676	Tmem56	0.382958	0.0154782	0.631242
1678	Pmp22	0.382667	0.0416883	0.631242
1679	Aldh3b2	0.382569	0.366895	0.768768
1681	Cnih4	0.381717	0.0302046	0.631242
1682	Parp12	0.38171	0.0135967	0.631242
1683	Aprt	0.381277	0.00928459	0.631242
1685	Fbrs	0.381169	0.0232418	0.631242
1688	Acsl5	0.380472	0.0728192	0.631242
1690	Kalrn	0.380381	0.284807	0.725649
1693	Tmem9b	0.380003	0.0375101	0.631242
1694	Rdh9	0.379987	0.125238	0.652961
1695	Tnfaip2	0.37976	0.136575	0.655617
1699	Prdx5	0.379278	0.0177841	0.631242
1701	Ank3	0.379047	0.123986	0.652961
1703	Ldb3	0.378954	0.00780579	0.631242
1710	Anpep	0.377931	0.0882847	0.646418
1711	Cinp	0.377912	0.298834	0.731952
1715	Lrmp	0.377592	0.0434637	0.631242
1716	Ptgr1	0.37758	0.0294423	0.631242
1724	Samd9l	0.376273	0.0452872	0.631242
1725	Serpinf2	0.376178	0.286666	0.725649
1726	Ppp1r35	0.375989	0.162697	0.66296
1727	Agmo	0.375891	0.0809347	0.641056
1728	Upk1b	0.375889	0.179597	0.674844
1729	Kif5c	0.375772	0.618071	0.873907
1733	Spns2	0.375495	0.190166	0.674844
1735	Atp5k	0.375277	0.023751	0.631242
1737	Rpl27-ps3	0.374898	0.0107965	0.631242
1740	Mxra8	0.374558	0.408347	0.789284
1741	Mrpl47	0.374545	0.161383	0.66296
1742	Stx8	0.374389	0.140355	0.655617
1744	Nr6a1	0.374126	0.0397984	0.631242
1745	Aldoc	0.37411	0.161511	0.66296
1747	Map1s	0.374084	0.0856154	0.645747
1748	Tnfrsf12a	0.373981	0.173314	0.671873
1749	Tceanc	0.373978	0.170577	0.66909
1750	Krtcap3	0.373481	0.117319	0.652961
1752	Cks1b	0.373355	0.0137062	0.631242
1753	Slc16a10	0.373345	0.098906	0.650775
1763	Ackr4	0.372372	0.25994	0.713134
1764	Timm22	0.372359	0.0755273	0.638384
1766	Ccdc32	0.372169	0.0171785	0.631242
1768	Csde1	0.371924	0.0136428	0.631242
1770	Lpin1	0.371722	0.246244	0.706908
1772	Derl3	0.371609	0.72627	0.918452
1774	Sar1b	0.371585	0.0289749	0.631242
1779	Vps45	0.371279	0.0303899	0.631242
1782	Herc4	0.371103	0.030648	0.631242
1783	Ndufs5	0.370889	0.0377573	0.631242
1784	Guk1	0.370776	0.0325336	0.631242
1789	Ltb4r2	0.369887	0.534594	0.835646
1792	Gm10146	0.369771	0.150402	0.65817
1793	Rnd2	0.369607	0.229634	0.698541
1794	Gm10177	0.369505	0.019915	0.631242
1797	Gtf2b	0.369049	0.00907444	0.631242
1798	Ptdss2	0.368834	0.0146906	0.631242
1802	Ndufc2	0.368269	0.0372226	0.631242
1804	Mrps33	0.36819	0.0162732	0.631242
1805	Pex2	0.368102	0.0113035	0.631242
1808	Dnajc14	0.367999	0.450085	0.804301
1809	Pfdn4	0.367706	0.0463583	0.631242
1811	Tulp3	0.367549	0.23692	0.7034
1815	Mgat4c	0.367061	0.225074	0.695199
1818	Nlrc5	0.366453	0.235302	0.702598
1819	Hspa1b	0.366309	0.377254	0.774579
1821	Ly6c2	0.366262	0.534051	0.835487
1822	Alg14	0.36605	0.0397314	0.631242
1824	Clpx	0.365897	0.0283633	0.631242
1825	Parp9	0.365891	0.0144309	0.631242
1826	Gsn	0.365711	0.121831	0.652961
1827	Mptx2	0.365624	0.200259	0.68229
1828	Ugt1a6a	0.365621	0.160827	0.66296
1829	Plac8	0.365602	0.0558111	0.631242
1832	2010106E10Rik	0.365284	0.0557516	0.631242
1834	Mme	0.365144	0.372965	0.772957
1837	Fam109a	0.365035	0.0164215	0.631242
1838	Slc7a7	0.365027	0.129489	0.652961
1840	Reg1	0.364775	0.516615	0.828621
1844	Arl6ip1	0.364292	0.0081605	0.631242
1846	Clec2d	0.364019	0.023664	0.631242
1849	Chchd10	0.363456	0.0633111	0.631242
1853	Tmem182	0.363115	0.301097	0.733315
1854	Rbm8a	0.362771	0.0214556	0.631242
1855	Ccdc82	0.362769	0.0268969	0.631242
1857	Apoo	0.362547	0.123421	0.652961
1858	Samd14	0.362483	0.138658	0.655617
1867	Ighv14-2	0.361369	0.667818	0.894286
1869	Coa7	0.361323	0.252476	0.710879
1871	Csrnp1	0.360991	0.70689	0.910687
1872	Hist3h2a	0.360835	0.0912843	0.646542
1873	Cystm1	0.360817	0.0691308	0.631242
1874	Lrrc40	0.360768	0.0134805	0.631242
1876	Fbxo33	0.360466	0.0135889	0.631242
1878	B4galnt3	0.360263	0.0947204	0.646542
1880	Dynlt1f	0.360243	0.0454727	0.631242
1883	Ociad2	0.359929	0.0543793	0.631242
1884	Hspb11	0.359794	0.149429	0.657906
1885	Ccdc112	0.359786	0.261295	0.713826
1886	Atp5j	0.359267	0.0302391	0.631242
1889	Atoh8	0.358929	0.240041	0.705009
1890	Pygl	0.35857	0.102453	0.652961
1893	H2-D1	0.358213	0.0289165	0.631242
1895	Tmbim4	0.356819	0.0198146	0.631242
1898	Defa-ps1	0.356621	0.362503	0.766705
1900	Tmem147	0.356478	0.011199	0.631242
1901	Smim7	0.356471	0.0371641	0.631242
1902	Txn1	0.356457	0.0125634	0.631242
1903	Parp3	0.356453	0.267956	0.718482
1906	Vamp7	0.355879	0.0148927	0.631242
1907	Papss2	0.355871	0.0809563	0.641056
1908	Ighv2-9-1	0.355471	0.631379	0.87925
1911	Irgm2	0.354877	0.0263424	0.631242
1912	Kcnj16	0.354476	0.533695	0.835487
1913	Cox5a	0.354351	0.0524418	0.631242
1914	Mttp	0.354314	0.184007	0.674844
1915	Grhl1	0.35426	0.369145	0.770094
1916	S100a14	0.354193	0.173186	0.671873
1917	Reg3d	0.353555	0.373375	0.77301
1921	Kcnh8	0.353206	0.338192	0.754418
1922	Cetn2	0.353135	0.0298425	0.631242
1924	Shcbp1	0.352995	0.0173274	0.631242
1925	Glod4	0.352834	0.0367406	0.631242
1926	Uxt	0.352789	0.0315741	0.631242
1927	Mafb	0.352683	0.0936763	0.646542
1928	Glyctk	0.352641	0.128485	0.652961
1929	Pdhb	0.352319	0.0381331	0.631242
1933	Polr2d	0.352139	0.0379428	0.631242
1936	1810024B03Rik	0.351794	0.39548	0.784536
1937	Cox17	0.351748	0.0563102	0.631242
1942	C1galt1c1	0.351145	0.145043	0.656091
1943	Gapdhs	0.350922	0.346467	0.758441
1944	Cul2	0.350835	0.0187807	0.631242
1945	Cds2	0.35078	0.0231493	0.631242
1946	Txndc16	0.350764	0.0227442	0.631242
1948	Cbln3	0.350398	0.300043	0.732225
1955	Nmi	0.349289	0.039856	0.631242
1959	Ptdss1	0.348846	0.0170755	0.631242
1960	Hsd17b13	0.348773	0.269841	0.719105
1961	Lefty1	0.348616	0.386594	0.780483
1964	Gzmk	0.348445	0.13262	0.653487
1967	Gstm6	0.348282	0.243878	0.705948
1970	Gm9762	0.347707	0.161143	0.66296
1973	Myeov2	0.347261	0.0273453	0.631242
1975	Hspa4l	0.3472	0.0774908	0.638603
1976	Sap30bp	0.346918	0.228037	0.696993
1979	Mxi1	0.346588	0.0079056	0.631242
1980	Tmem14a	0.346425	0.295604	0.729787
1982	Lysmd4	0.346244	0.131644	0.652961
1983	Hpgd	0.346213	0.0523152	0.631242
1984	Tm4sf4	0.346181	0.133701	0.654581
1985	Mrps36	0.346114	0.101326	0.651637
1987	Cyp4f14	0.345871	0.0997881	0.650775
1989	Khk	0.345797	0.325463	0.747543
1990	Aldh1a7	0.345108	0.321257	0.743802
1994	Upp2	0.344547	0.411576	0.790222
1999	Gm12185	0.344031	0.297837	0.731256
2000	Fam58b	0.343959	0.0829496	0.641944
2002	Mdh1	0.343793	0.0507536	0.631242
2003	Smim15	0.34376	0.0133973	0.631242
2004	Naa20	0.343723	0.0518561	0.631242
2005	AU022252	0.34367	0.0261769	0.631242
2011	Acss1	0.343182	0.207868	0.687353
2015	Manf	0.343089	0.0522382	0.631242
2018	Usp15	0.342984	0.0596546	0.631242
2021	Ppp1r7	0.342337	0.0535421	0.631242
2023	Slc51b	0.342194	0.107126	0.652961
2024	2018-09-15	0.342075	0.0105423	0.631242
2028	Tmem41b	0.341912	0.0316415	0.631242
2031	Tmem261	0.341693	0.0310588	0.631242
2033	Cox8a	0.341627	0.0371388	0.631242
2036	Cdkl2	0.341175	0.2429	0.705948
2037	Dcun1d5	0.341116	0.038655	0.631242
2038	Ap3s1	0.341099	0.0281098	0.631242
2039	Fmo5	0.340969	0.0780731	0.638791
2040	Ablim2	0.340957	0.371998	0.772429
2042	Dgkh	0.340788	0.390604	0.783553
2046	Brcc3	0.340397	0.0221063	0.631242
2047	Cmtm3	0.340283	0.368019	0.76934
2050	Cpa3	0.339979	0.762925	0.93061
2051	Il7	0.339829	0.157283	0.662713
2056	Ndufb3	0.339385	0.0279859	0.631242
2057	Ankrd39	0.339147	0.510102	0.826844
2058	Serp1	0.339055	0.044515	0.631242
2060	Arhgap33	0.338902	0.193282	0.67614
2061	Nfil3	0.338723	0.095451	0.647055
2062	Gfm1	0.338626	0.0188783	0.631242
2067	Fam151b	0.337909	0.386557	0.780483
2069	Tmem263	0.337595	0.0632177	0.631242
2070	Ext1	0.337557	0.0922441	0.646542
2072	G6pdx	0.337514	0.316176	0.740357
2073	Pfkm	0.337496	0.0698791	0.631242
2074	Gal3st1	0.336705	0.0876675	0.646418
2076	Gm6696	0.336615	0.284459	0.725649
2077	Fuom	0.336614	0.0499635	0.631242
2078	Pafah2	0.336531	0.0375645	0.631242
2079	Atp6v0e2	0.33651	0.0448093	0.631242
2080	Pak6	0.336088	0.200861	0.68229
2081	Pdss1	0.335994	0.033485	0.631242
2084	Pir	0.335763	0.114259	0.652961
2085	Atoh1	0.335736	0.0768615	0.638603
2086	Krt10	0.335713	0.328753	0.748968
2087	Prr15	0.335685	0.0395907	0.631242
2089	Eif4e3	0.335602	0.190609	0.674844
2090	Sucla2	0.335567	0.0140309	0.631242
2091	Ophn1	0.335463	0.206474	0.687353
2092	Smim3	0.335424	0.377683	0.775205
2093	1700123O20Rik	0.335189	0.0173181	0.631242
2095	Tssc4	0.334981	0.0563549	0.631242
2097	Mkks	0.334865	0.0242077	0.631242
2099	Pts	0.33455	0.02134	0.631242
2101	Gm9769	0.334454	0.0529863	0.631242
2102	Samd8	0.334339	0.0358792	0.631242
2104	Rps26	0.33407	0.117793	0.652961
2106	Twf1	0.33404	0.143496	0.655617
2112	A130051J06Rik	0.333796	0.409629	0.789615
2113	Nudt7	0.333561	0.108318	0.652961
2114	Xpnpep2	0.333474	0.0570405	0.631242
2115	Agtpbp1	0.333424	0.216065	0.691088
2116	Ucp2	0.333424	0.0403689	0.631242
2117	Cnpy1	0.333313	0.451806	0.805274
2118	Tspan8	0.33315	0.0583148	0.631242
2120	Ier3ip1	0.332856	0.0362585	0.631242
2121	Ceacam18	0.332653	0.167889	0.667759
2122	Ace2	0.332652	0.168808	0.66812
2124	Dut	0.332355	0.0288559	0.631242
2125	Parp14	0.332136	0.00719315	0.631242
2132	Uqcr11	0.331533	0.0438041	0.631242
2133	Cdkn2aip	0.331376	0.150511	0.658422
2135	Gsta3	0.331075	0.289778	0.726165
2137	Mfsd6l	0.330822	0.101204	0.651371
2139	Magoh	0.330749	0.0147411	0.631242
2141	Mid1ip1	0.330605	0.156689	0.662069
2142	Emp1	0.330365	0.153206	0.659947
2144	Etv4	0.330101	0.463	0.811409
2146	Gprin1	0.329802	0.368668	0.76968
2147	Gnpnat1	0.329595	0.110698	0.652961
2149	Tmem14c	0.329472	0.0342412	0.631242
2150	Mthfsl	0.329458	0.0934557	0.646542
2153	Ndufa3	0.329159	0.0382104	0.631242
2154	Pdcd6	0.329097	0.019489	0.631242
2156	Gng5	0.328949	0.040237	0.631242
2157	Kcne3	0.328919	0.0794705	0.638791
2158	Slc30a5	0.328794	0.017608	0.631242
2165	Timm17a	0.327906	0.0421855	0.631242
2166	Nme1	0.327709	0.0191996	0.631242
2168	Vmp1	0.32754	0.0440264	0.631242
2170	Tspan12	0.327379	0.0226549	0.631242
2171	Gtf3c2	0.327332	0.0354746	0.631242
2176	Tbca	0.326959	0.033942	0.631242
2178	Ccdc149	0.326872	0.294495	0.729548
2180	BC025446	0.326797	0.252751	0.710879
2182	9130409J20Rik	0.32673	0.0809279	0.641056
2184	Med30	0.326541	0.0478295	0.631242
2186	Pik3r5	0.326257	0.031753	0.631242
2187	Mob4	0.326197	0.0203771	0.631242
2190	Nubpl	0.326021	0.188446	0.674844
2195	Sf3b6	0.325806	0.0278169	0.631242
2197	Ccser1	0.325578	0.0827108	0.641944
2200	Smim6	0.325448	0.0187581	0.631242
2201	Mitd1	0.325393	0.0401804	0.631242
2202	Commd1	0.325377	0.0295149	0.631242
2204	Prcp	0.325138	0.189204	0.674844
2205	Alyref2	0.325079	0.189071	0.674844
2208	Ostc	0.324783	0.0395611	0.631242
2210	Tmem126a	0.32442	0.0482496	0.631242
2211	Mnd1	0.324211	0.303903	0.73392
2213	Lipt2	0.324072	0.134347	0.654581
2216	Ahcyl2	0.32401	0.086884	0.646418
2218	Tctex1d2	0.323868	0.386228	0.780483
2224	A4gnt	0.323064	0.329399	0.749092
2225	Polr2g	0.322996	0.0423333	0.631242
2227	Rnmt	0.322782	0.0718667	0.631242
2229	Mrps14	0.32253	0.111926	0.652961
2231	Atp6v0e	0.322342	0.085271	0.644736
2233	Atp5f1	0.32211	0.0357895	0.631242
2235	Napepld	0.321892	0.0584864	0.631242
2245	Parpbp	0.321221	0.0894567	0.646542
2250	Rnf103	0.320892	0.0129	0.631242
2254	Rnf144b	0.320705	0.433198	0.797675
2255	Ptrhd1	0.320599	0.177153	0.674642
2257	Lars2	0.320431	0.0103513	0.631242
2259	Rgs12	0.320207	0.100096	0.650775
2264	Abhd5	0.31947	0.223956	0.69424
2267	Gadd45g	0.319402	0.298953	0.731952
2268	Agpat9	0.319364	0.0687169	0.631242
2269	Pstpip2	0.319344	0.216476	0.691267
2270	Snrnp25	0.319284	0.0851804	0.644736
2273	Cox5b	0.31887	0.0687176	0.631242
2274	Chad	0.318866	0.412278	0.790611
2276	Cox16	0.318758	0.051583	0.631242
2278	Chrm3	0.318367	0.388602	0.781734
2280	Rp2h	0.318204	0.0241345	0.631242
2281	Sec61g	0.318169	0.0974949	0.650775
2282	Spcs1	0.318125	0.0619634	0.631242
2283	Bcl2l15	0.318063	0.0452872	0.631242
2286	Mrps16	0.317862	0.163527	0.664609
2288	Slc26a3	0.317649	0.0762324	0.638603
2290	Mrps21	0.317378	0.0455266	0.631242
2291	1700019D03Rik	0.317249	0.0367617	0.631242
2293	Oxct1	0.31719	0.0732202	0.631776
2295	Nipa2	0.317109	0.0267771	0.631242
2297	Smdt1	0.316904	0.0443368	0.631242
2298	Sema6a	0.316841	0.0424175	0.631242
2299	Maob	0.316822	0.294691	0.729548
2303	Trpc1	0.31648	0.582861	0.858525
2305	Uba52	0.316252	0.0150808	0.631242
2306	Akr1b8	0.316187	0.127473	0.652961
2308	Smim4	0.316036	0.186636	0.674844
2309	Unc5b	0.315874	0.0204269	0.631242
2310	Slc4a8	0.31584	0.113673	0.652961
2314	Nol7	0.315419	0.0626173	0.631242
2317	Vdac3	0.315271	0.0639383	0.631242
2318	Sypl	0.315096	0.0210359	0.631242
2319	1110065P20Rik	0.315002	0.166189	0.665991
2323	Mtm1	0.314809	0.126796	0.652961
2324	Mrpl20	0.314626	0.116995	0.652961
2325	Cyb5a	0.314573	0.0248563	0.631242
2327	Sec11c	0.314281	0.034688	0.631242
2328	Nenf	0.314216	0.170234	0.668965
2329	Sdhd	0.313969	0.0414579	0.631242
2332	Iah1	0.313733	0.115777	0.652961
2334	Tlr2	0.313471	0.129598	0.652961
2335	Rdh14	0.313369	0.0592935	0.631242
2336	Klhdc7a	0.313366	0.248383	0.709102
2338	Gbp7	0.313123	0.148431	0.65726
2339	Uqcrq	0.312859	0.0428964	0.631242
2341	Cox20	0.312792	0.0773537	0.638603
2342	C920025E04Rik	0.312481	0.505124	0.825603
2345	Znrd1	0.312223	0.0506223	0.631242
2349	Pex7	0.31211	0.0497535	0.631242
2351	Gm15429	0.311974	0.180947	0.674844
2352	Krtcap2	0.311916	0.0153119	0.631242
2353	Med6	0.31166	0.0780786	0.638791
2354	Ndufaf5	0.311426	0.130515	0.652961
2356	Zfp260	0.311346	0.0175268	0.631242
2357	Ero1lb	0.31133	0.183799	0.674844
2360	Siah1a	0.311009	0.0431083	0.631242
2361	Sec11a	0.310961	0.0212747	0.631242
2362	Cox7b	0.310846	0.0597499	0.631242
2364	Mocs2	0.310653	0.0415157	0.631242
2365	1700019G17Rik	0.310625	0.0551604	0.631242
2368	Ptgs1	0.310438	0.157523	0.66296
2369	Vrk2	0.3104	0.0836463	0.641944
2371	Gm12338	0.310304	0.194312	0.676193
2372	Ube2l6	0.310271	0.0549703	0.631242
2374	Sox21	0.310126	0.513375	0.827391
2376	Zfp3	0.309903	0.335671	0.753411
2377	Mfsd11	0.309736	0.0876368	0.646418
2381	Ccdc53	0.309133	0.0389794	0.631242
2386	Ttc23	0.308769	0.119975	0.652961
2388	Crls1	0.308678	0.0240725	0.631242
2391	Nudt19	0.308534	0.171685	0.670685
2392	Casp8ap2	0.308449	0.115549	0.652961
2402	Ang	0.30754	0.180707	0.674844
2404	Rab1	0.307212	0.0467645	0.631242
2407	Tmem181a	0.3066	0.174487	0.673272
2408	Coq7	0.30658	0.0833738	0.641944
2409	Depdc1a	0.30656	0.0407291	0.631242
2411	Emc2	0.30642	0.112662	0.652961
2412	Syt12	0.306304	0.502154	0.825511
2413	Sub1	0.306159	0.039755	0.631242
2414	Tspan3	0.306114	0.0333041	0.631242
2415	Snrpf	0.306111	0.0135253	0.631242
2418	Sgk2	0.305872	0.165088	0.665991
2419	Mrpl23-ps1	0.305776	0.119878	0.652961
2423	Srp19	0.305357	0.0510893	0.631242
2424	Slc2a9	0.305345	0.139655	0.655617
2426	1500011B03Rik	0.305039	0.23565	0.702626
2427	Gnpda2	0.304943	0.105179	0.652961
2428	Mterf2	0.304916	0.217337	0.692194
2429	Atp6v1g1	0.304904	0.0922826	0.646542
2431	Apoc2	0.304884	0.303518	0.73392
2433	Hspa5	0.304762	0.0769984	0.638603
2439	Camta1	0.30426	0.133418	0.654427
2440	Tmem128	0.30424	0.0471346	0.631242
2444	C2cd2l	0.303986	0.248624	0.70918
2445	Atp5g1	0.303972	0.0421583	0.631242
2446	Cox11	0.303941	0.155639	0.662069
2448	Spast	0.303922	0.0342439	0.631242
2450	2010002M12Rik	0.303847	0.18735	0.674844
2451	Ptpla	0.303819	0.0222503	0.631242
2453	Ubox5	0.303564	0.170369	0.668965
2455	Gm3604	0.303516	0.43316	0.797675
2456	Fabp5	0.30351	0.309662	0.738296
2460	C330027C09Rik	0.303053	0.0225015	0.631242
2462	Mrps35	0.30282	0.0205354	0.631242
2464	Zfp322a	0.302774	0.0424022	0.631242
2466	Fopnl	0.302258	0.0196412	0.631242
2468	Tmem138	0.302114	0.123463	0.652961
2470	Fdxacb1	0.302008	0.125729	0.652961
2471	Dlat	0.30198	0.0297811	0.631242
2474	Parg	0.30174	0.0161474	0.631242
2475	Cdk19	0.301659	0.141127	0.655617
2479	Ribc1	0.301303	0.429065	0.796476
2480	Duox2	0.301163	0.351638	0.761411
2488	Bud31	0.300471	0.046381	0.631242
2489	Spdef	0.300414	0.307207	0.736779
2490	Tmco1	0.300392	0.0202419	0.631242
2491	Tmco3	0.300368	0.0548976	0.631242
2495	Nme7	0.30007	0.214965	0.691006
2497	Gm1821	0.300027	0.571084	0.852144
2498	Zfp963	0.299765	0.205708	0.686782
2499	Cd302	0.29975	0.0703288	0.631242
2502	Setmar	0.299685	0.346938	0.758441
2505	Slc3a1	0.299376	0.0155115	0.631242
2506	Sdhc	0.29935	0.0320382	0.631242
2510	Pla2g4a	0.299226	0.021195	0.631242
2512	Bmp2	0.299069	0.130584	0.652961
2516	Btf3l4	0.298685	0.0192939	0.631242
2519	Actr10	0.298458	0.0438202	0.631242
2523	Kdelr3	0.298237	0.203606	0.685451
2524	Gng13	0.298209	0.455195	0.808001
2525	Ighv2-2	0.298114	0.699496	0.907152
2527	Gipc2	0.297941	0.0258886	0.631242
2528	Mrpl53	0.297799	0.191304	0.675189
2529	Rnf113a1	0.297775	0.330248	0.749787
2530	Arhgef37	0.297774	0.406293	0.788378
2532	Slc31a1	0.297713	0.20955	0.687603
2535	Ano1	0.297609	0.371862	0.772335
2536	Neu1	0.2976	0.148235	0.65726
2540	Cenpt	0.297354	0.150156	0.65817
2541	Rpl31-ps8	0.297344	0.0111394	0.631242
2542	Slit1	0.297094	0.411712	0.790222
2543	Slc36a1	0.297028	0.0666899	0.631242
2550	H2-Aa	0.296579	0.209757	0.687603
2551	S100a11	0.296473	0.0218348	0.631242
2552	Dnaja1	0.29634	0.0735615	0.631776
2554	Phf11b	0.29607	0.571125	0.852144
2556	Gem	0.295844	0.525932	0.83174
2557	2410015M20Rik	0.295667	0.0417466	0.631242
2559	H3f3a	0.295647	0.0149538	0.631242
2561	Slc16a1	0.295519	0.0980701	0.650775
2562	Tssk6	0.295508	0.517169	0.828621
2563	Uba3	0.295459	0.020277	0.631242
2564	Gstm1	0.295427	0.111018	0.652961
2565	Ahrr	0.295231	0.543543	0.837685
2566	Tppp3	0.295203	0.18331	0.674844
2570	Tmem252	0.295009	0.414611	0.791661
2573	Rnf139	0.294907	0.0194415	0.631242
2574	1110008F13Rik	0.294906	0.070937	0.631242
2575	Fkbp11	0.294902	0.364911	0.767945
2577	Ppp1cb	0.294778	0.0157395	0.631242
2578	Slc1a1	0.294743	0.378623	0.775471
2579	Vta1	0.294559	0.0254067	0.631242
2581	Gdpd1	0.294258	0.0671131	0.631242
2582	Pcbd2	0.294207	0.148778	0.657344
2583	Rep15	0.294098	0.136979	0.655617
2597	Oit1	0.292804	0.0313995	0.631242
2598	Gpx2	0.292746	0.519784	0.828621
2601	Brix1	0.292434	0.0660067	0.631242
2603	2300009A05Rik	0.292319	0.123275	0.652961
2605	Atp5c1	0.29223	0.0582189	0.631242
2607	Mtrf1l	0.292115	0.1198	0.652961
2608	1110059E24Rik	0.292102	0.0387372	0.631242
2610	Pros1	0.292091	0.27054	0.719105
2612	Gls	0.291986	0.0118202	0.631242
2613	Sec24d	0.291783	0.067217	0.631242
2617	Tmem25	0.29156	0.249085	0.70925
2618	Gsto1	0.291523	0.045485	0.631242
2619	Asah1	0.29151	0.0432334	0.631242
2621	Rbbp9	0.291493	0.0784862	0.638791
2623	Tefm	0.291416	0.15415	0.661089
2633	Tmed2	0.29052	0.0385841	0.631242
2635	Tdrd3	0.290184	0.0850634	0.644736
2636	Apool	0.290178	0.0677452	0.631242
2639	Rabggtb	0.290062	0.0890318	0.646542
2640	Tmem38b	0.290038	0.192691	0.675206
2641	Fam57a	0.289977	0.0372093	0.631242
2643	Gskip	0.289857	0.0737423	0.632077
2644	Alg6	0.289855	0.0649218	0.631242
2649	Hspa13	0.289314	0.0478984	0.631242
2650	Pacsin3	0.289129	0.495794	0.822227
2651	AI747448	0.28906	0.13384	0.654581
2653	Agps	0.28898	0.0742641	0.63483
2654	Npl	0.288978	0.41387	0.791479
2655	Ighv14-3	0.288927	0.814581	0.947414
2656	Golph3	0.2889	0.0833624	0.641944
2659	Ftsj2	0.288565	0.242462	0.705948
2660	Polr2f	0.288499	0.0546806	0.631242
2662	Ier3	0.28846	0.358651	0.764928
2663	Gnai3	0.28841	0.0192804	0.631242
2665	Arpc3	0.288221	0.0326265	0.631242
2668	Uqcrh	0.288025	0.0693151	0.631242
2669	Proz	0.287877	0.269309	0.718837
2671	Slc33a1	0.287832	0.0365819	0.631242
2673	Slc9a6	0.287687	0.0411546	0.631242
2674	Rab27b	0.287676	0.0618421	0.631242
2675	Cd8b1	0.28761	0.429546	0.796486
2676	Gm10273	0.28754	0.498952	0.823905
2677	Mfsd7b	0.287442	0.110597	0.652961
2679	Sec61b	0.287361	0.0166994	0.631242
2682	Tubd1	0.287203	0.159437	0.66296
2683	Slc7a9	0.287176	0.135784	0.655617
2684	Aup1	0.287083	0.0902656	0.646542
2685	Ccdc23	0.28708	0.255136	0.711598
2686	Med9	0.287054	0.0606628	0.631242
2687	Ficd	0.286879	0.227473	0.696278
2688	Shfm1	0.286678	0.0438626	0.631242
2689	Lgals3	0.28665	0.144337	0.655617
2691	B4galt5	0.286526	0.22896	0.698299
2692	Vsig10l	0.286384	0.50392	0.825603
2695	Tbc1d7	0.286208	0.21726	0.692194
2696	Amn1	0.286196	0.225946	0.695925
2697	Myl7	0.286094	0.237431	0.7034
2700	Psmb1	0.285999	0.0186765	0.631242
2701	Eif1a	0.285912	0.0188801	0.631242
2702	Slc25a5	0.285885	0.055792	0.631242
2704	Cyb5b	0.285662	0.0389281	0.631242
2705	Tatdn1	0.285647	0.189448	0.674844
2709	2610001J05Rik	0.285162	0.0688798	0.631242
2710	Hrsp12	0.285118	0.177598	0.674774
2712	Tbcb	0.285001	0.0394423	0.631242
2716	Fahd2a	0.284916	0.2991	0.731952
2717	Trim6	0.284888	0.476607	0.814498
2718	Iqgap2	0.284806	0.125682	0.652961
2725	Mastl	0.284474	0.0509473	0.631242
2726	Derl1	0.284427	0.0407197	0.631242
2729	Atp6v1e1	0.284069	0.0587869	0.631242
2732	Atxn1l	0.283954	0.441798	0.800623
2734	Kctd21	0.283653	0.172659	0.671576
2735	Daf2	0.283652	0.630863	0.879217
2737	Hacl1	0.283458	0.320031	0.742838
2738	Stx7	0.283333	0.031081	0.631242
2740	Amacr	0.283183	0.144308	0.655617
2743	Aldh4a1	0.283095	0.0626938	0.631242
2745	Psmc6	0.282901	0.053893	0.631242
2746	Mtrf1	0.282846	0.283472	0.725649
2749	Isyna1	0.282698	0.0544993	0.631242
2753	Ing3	0.282331	0.0671604	0.631242
2754	Tsc22d3	0.28229	0.0830043	0.641944
2756	Atp5h	0.282208	0.0469205	0.631242
2760	Pls1	0.281723	0.0279416	0.631242
2761	Ddt	0.281722	0.156626	0.662069
2765	Arpc5	0.281521	0.0503768	0.631242
2766	Ppp1r14b	0.281501	0.0214817	0.631242
2769	B2m	0.281397	0.0298426	0.631242
2770	Rdh16	0.281391	0.424358	0.794864
2771	Snx24	0.281336	0.199239	0.681535
2772	Atp11c	0.281212	0.0472484	0.631242
2773	Dram2	0.281121	0.0188463	0.631242
2774	1810055G02Rik	0.281112	0.226017	0.695925
2782	Unc50	0.28034	0.0455327	0.631242
2784	Tspan13	0.280148	0.0500304	0.631242
2785	Lipa	0.280053	0.15914	0.66296
2787	Tmem205	0.27996	0.0723194	0.631242
2790	Tmem251	0.279698	0.140279	0.655617
2791	Pttg1	0.279693	0.0452888	0.631242
2792	Rad1	0.279564	0.0812055	0.641056
2795	AI837181	0.279527	0.0362742	0.631242
2802	Nphp3	0.279172	0.246578	0.707223
2803	Flrt3	0.279164	0.288504	0.726048
2804	Snrpb2	0.279139	0.0292083	0.631242
2805	Atp6ap2	0.278953	0.0207293	0.631242
2807	Cd24a	0.278771	0.119954	0.652961
2809	Bbs5	0.278746	0.28589	0.725649
2811	Ero1l	0.278686	0.222341	0.69424
2812	Aim2	0.278618	0.208037	0.687353
2814	Ndc80	0.278605	0.123672	0.652961
2815	Sdhb	0.278604	0.0421416	0.631242
2816	Selk	0.278209	0.0734915	0.631776
2817	Stxbp1	0.278207	0.24072	0.705937
2820	Garnl3	0.277829	0.644944	0.884902
2821	Zfp960	0.277818	0.169051	0.66812
2822	5830415F09Rik	0.277678	0.27174	0.719105
2823	Clic4	0.277654	0.0822716	0.641749
2827	Actr6	0.277232	0.255727	0.711598
2829	Trim30d	0.277194	0.0538229	0.631242
2830	Vav3	0.277178	0.359302	0.764928
2831	Crat	0.276966	0.149973	0.65817
2832	Stx3	0.27694	0.0756341	0.638598
2834	Tm2d2	0.276667	0.039893	0.631242
2839	Tmem256	0.27627	0.112039	0.652961
2840	Rbx1	0.276256	0.0276379	0.631242
2843	Trim31	0.276123	0.0713295	0.631242
2844	Treh	0.276095	0.0978018	0.650775
2845	Gsr	0.27597	0.208314	0.687353
2847	Sergef	0.275834	0.264252	0.716477
2848	Pi4k2b	0.275783	0.0546886	0.631242
2849	Pam	0.275704	0.253959	0.711311
2853	Srsf3	0.275232	0.0166796	0.631242
2854	Mogat2	0.275218	0.159802	0.66296
2856	Uqcrc2	0.274721	0.0389001	0.631242
2857	Odf3b	0.274642	0.29632	0.730699
2858	Cpne5	0.274609	0.530984	0.834549
2859	Mrpl44	0.274537	0.0446177	0.631242
2860	Hprt	0.274474	0.0198613	0.631242
2861	Nipsnap3b	0.274407	0.0249689	0.631242
2863	Aim1l	0.274305	0.0607773	0.631242
2864	Slc43a2	0.274292	0.174215	0.673249
2867	Ssc4d	0.274127	0.502335	0.825511
2868	Cox6b2	0.274113	0.397141	0.784536
2870	Dhx32	0.273879	0.014825	0.631242
2871	Clrn3	0.273678	0.0690638	0.631242
2874	Mdh2	0.273434	0.0828553	0.641944
2879	Adh1	0.273107	0.068875	0.631242
2880	Alg11	0.272942	0.033074	0.631242
2884	Ndufa11	0.272688	0.0365928	0.631242
2888	Dpy19l4	0.272328	0.0722006	0.631242
2889	1110004E09Rik	0.272313	0.0734749	0.631776
2897	Rab11a	0.272124	0.0382447	0.631242
2898	H2-T23	0.272004	0.0259498	0.631242
2899	Arl4a	0.272003	0.110725	0.652961
2903	Bub3	0.271822	0.0251545	0.631242
2904	Lpgat1	0.271782	0.0499492	0.631242
2906	Fam132b	0.271491	0.0473667	0.631242
2909	Grk4	0.271281	0.344112	0.757624
2913	Mfsd7c	0.271125	0.476965	0.814498
2914	Mxd1	0.271033	0.130045	0.652961
2915	Pm20d2	0.271014	0.441229	0.800623
2916	Gbe1	0.27098	0.143057	0.655617
2919	Rfesd	0.270897	0.194199	0.676193
2921	Coprs	0.270833	0.26055	0.713358
2922	Ppp1r21	0.270824	0.0324761	0.631242
2923	Ssr4	0.270764	0.036585	0.631242
2924	Cenpk	0.27069	0.190689	0.674844
2925	Timm8a1	0.270659	0.103978	0.652961
2926	Gm17420	0.270657	0.518744	0.828621
2928	Xpnpep1	0.27051	0.117645	0.652961
2930	Emc7	0.270456	0.0939202	0.646542
2931	Slc41a2	0.270418	0.130058	0.652961
2934	Uchl3	0.270271	0.0661944	0.631242
2936	Scfd1	0.27014	0.032729	0.631242
2937	Mgst3	0.270134	0.0903802	0.646542
2939	Gstm5	0.270101	0.095398	0.647055
2941	Dnajc10	0.270073	0.110038	0.652961
2942	Trappc2l	0.270017	0.223885	0.69424
2944	Myadm	0.269686	0.324083	0.745978
2947	Sdcbp	0.269591	0.0178982	0.631242
2950	Tead2	0.269554	0.312685	0.739506
2952	Pfdn2	0.269437	0.0542385	0.631242
2956	Tspo	0.269173	0.0839212	0.64218
2958	Ssr3	0.268953	0.0550076	0.631242
2960	Tmed1	0.268925	0.22929	0.698538
2963	Atp6v1d	0.268643	0.10683	0.652961
2964	Pspc1	0.2686	0.146473	0.657138
2965	Cdo1	0.268574	0.043475	0.631242
2966	Mrps28	0.268413	0.0862946	0.645747
2969	Ankra2	0.26831	0.0560753	0.631242
2970	Rpa3	0.268245	0.0607738	0.631242
2971	Rnf128	0.268162	0.104017	0.652961
2975	Psmd13	0.268067	0.0694681	0.631242
2976	Zbtb8os	0.26803	0.18955	0.674844
2977	Pcbd1	0.26797	0.0905916	0.646542
2982	Vbp1	0.267781	0.0605589	0.631242
2985	Ost4	0.267526	0.0362544	0.631242
2988	Mzf1	0.267394	0.58741	0.85925
2992	Lyrm2	0.266889	0.252385	0.710879
2995	Ampd3	0.266657	0.183437	0.674844
2996	Ntn4	0.266649	0.278692	0.72176
2997	Kdm3a	0.266522	0.085933	0.645747
2999	Ttll7	0.266203	0.341678	0.755344
3001	Pomp	0.266037	0.102312	0.652961
3007	Isca1	0.265776	0.056294	0.631242
3010	Aven	0.265646	0.0869085	0.646418
3011	Dpm3	0.265557	0.118075	0.652961
3012	Sass6	0.265552	0.0642456	0.631242
3013	Marcks	0.265422	0.0173558	0.631242
3014	H2-K1	0.265389	0.0667616	0.631242
3016	Med28	0.265338	0.0580222	0.631242
3018	Mphosph6	0.265304	0.0777339	0.638603
3021	Pdzk1	0.26507	0.151744	0.65891
3022	Gm14446	0.265026	0.029461	0.631242
3026	Tm6sf2	0.264522	0.249042	0.70925
3027	Xrcc4	0.264513	0.232252	0.700908
3030	Srp14	0.26437	0.0351646	0.631242
3032	Rps23-ps	0.264351	0.0215109	0.631242
3033	Pop1	0.264184	0.100022	0.650775
3034	Uap1	0.264157	0.177301	0.674642
3035	Ckmt1	0.264135	0.204263	0.685451
3037	Nr4a2	0.263912	0.432676	0.797675
3038	Psma1	0.263887	0.0291915	0.631242
3039	Ntrk3	0.263877	0.595877	0.863172
3044	Cryzl1	0.263726	0.0826871	0.641944
3046	Pgm2l1	0.263702	0.0357277	0.631242
3048	Cox14	0.263629	0.0915896	0.646542
3049	Dusp6	0.263565	0.263724	0.716477
3050	Eml1	0.263457	0.722836	0.916393
3053	Gm7536	0.263371	0.0343668	0.631242
3054	Trmt12	0.263311	0.305895	0.735822
3055	Chordc1	0.263241	0.180158	0.674844
3056	Rps27	0.263209	0.0538826	0.631242
3058	Tirap	0.263158	0.301404	0.733379
3060	Oscp1	0.263071	0.464504	0.811884
3062	Tc2n	0.263013	0.0625209	0.631242
3063	Gadd45b	0.262986	0.181008	0.674844
3066	Erh	0.262885	0.0250531	0.631242
3068	Rtn4	0.262749	0.0225466	0.631242
3069	Ska3	0.262744	0.234412	0.702598
3071	Ndufa12	0.262666	0.064551	0.631242
3074	Dld	0.262333	0.0698662	0.631242
3078	Cenpp	0.262049	0.187711	0.674844
3085	Rit1	0.261584	0.0992969	0.650775
3087	Nt5c3	0.261489	0.0517239	0.631242
3089	Kitl	0.261469	0.193739	0.676193
3090	Rab33b	0.261455	0.0770486	0.638603
3093	Sprr1a	0.261369	0.450091	0.804301
3095	BC031181	0.261244	0.0993105	0.650775
3096	Ndufs8	0.261226	0.0946438	0.646542
3100	B230118H07Rik	0.261122	0.396983	0.784536
3101	Serpina10	0.261121	0.517618	0.828621
3102	Anapc16	0.261076	0.0389052	0.631242
3105	Sft2d3	0.261027	0.160224	0.66296
3107	Txndc9	0.260938	0.0497139	0.631242
3108	Impad1	0.260915	0.0425011	0.631242
3110	Sytl4	0.260891	0.138908	0.655617
3111	Ubald2	0.26088	0.0205019	0.631242
3114	Slc36a4	0.260864	0.166439	0.665991
3116	Lrrc28	0.260655	0.224259	0.694842
3117	Rin1	0.260587	0.313455	0.739506
3118	Hat1	0.260517	0.0384346	0.631242
3121	Slc5a11	0.260388	0.540166	0.836148
3124	Surf4	0.260233	0.03214	0.631242
3125	Timm10b	0.260134	0.168511	0.66812
3126	Ubac1	0.260052	0.227701	0.696475
3127	Fuca2	0.260034	0.0634227	0.631242
3129	Fam73a	0.260031	0.134517	0.654581
3130	Nop10	0.26002	0.0490127	0.631242
3132	Phtf1	0.259861	0.0896665	0.646542
3134	Orc1	0.25968	0.204672	0.686216
3135	Adap2	0.259617	0.258177	0.712723
3137	Pnpla3	0.259504	0.554275	0.844318
3138	Arf4	0.259467	0.056436	0.631242
3139	Pigh	0.259396	0.117558	0.652961
3140	Dpm2	0.259386	0.0414091	0.631242
3142	Rps16-ps2	0.259317	0.0423603	0.631242
3144	Ankrd13d	0.259168	0.683116	0.90157
3145	Mrpl3	0.259163	0.0465307	0.631242
3147	Gm12481	0.259076	0.210077	0.688078
3149	Ubd	0.258953	0.434202	0.798286
3151	Gm20390	0.258912	0.0930852	0.646542
3157	S100g	0.258761	0.694622	0.905601
3163	D3Ertd254e	0.258497	0.763348	0.93061
3165	Gmnn	0.258465	0.0615135	0.631242
3166	Selt	0.258329	0.0299408	0.631242
3167	Oaf	0.258242	0.112668	0.652961
3168	Mrpl55	0.258194	0.207979	0.687353
3170	Letm1	0.258126	0.115033	0.652961
3172	Ccnb2	0.258055	0.0288993	0.631242
3173	Snx25	0.257892	0.0342854	0.631242
3174	Med25	0.257765	0.115489	0.652961
3176	Ppap2a	0.257687	0.339594	0.754786
3178	Eny2	0.257672	0.0320407	0.631242
3181	Lpar5	0.257558	0.105012	0.652961
3184	C330018D20Rik	0.257479	0.182763	0.674844
3186	Mrpl27	0.257434	0.0386676	0.631242
3187	Dad1	0.25742	0.0422603	0.631242
3188	Slc7a6	0.25737	0.184571	0.674844
3191	Tle1	0.257235	0.0258486	0.631242
3193	Ptprr	0.257023	0.0885457	0.646418
3194	Mettl9	0.25694	0.0354266	0.631242
3198	Sppl2a	0.256853	0.0520175	0.631242
3199	Trp53inp2	0.256848	0.348492	0.759496
3201	Efcab2	0.256714	0.293197	0.729536
3205	Gm8909	0.256348	0.0822184	0.641749
3208	Nostrin	0.256181	0.0767578	0.638603
3209	Fam83f	0.256159	0.130449	0.652961
3211	Snx3	0.256025	0.0764589	0.638603
3213	Galc	0.255952	0.323397	0.745621
3215	Kif1a	0.255683	0.660794	0.89124
3216	Gm7488	0.25568	0.195307	0.677768
3218	Dnah2	0.255654	0.544168	0.837793
3219	Slc13a2	0.255508	0.0635343	0.631242
3220	Rab11fip3	0.255416	0.0376246	0.631242
3221	Ahsa2	0.255378	0.153484	0.660031
3222	Igsf5	0.255368	0.265674	0.717303
3223	P2ry2	0.255341	0.486388	0.817534
3225	1700007E05Rik	0.2552	0.365456	0.768062
3226	Cyb561d2	0.255178	0.267464	0.718258
3230	Tm9sf2	0.25504	0.0612782	0.631242
3231	Mettl18	0.25504	0.303592	0.73392
3232	Lamp2	0.255006	0.0607281	0.631242
3233	Galnt1	0.255005	0.0780228	0.638791
3234	Ube2s	0.254962	0.020938	0.631242
3236	Adat3	0.254858	0.54178	0.836558
3237	Iqcb1	0.25468	0.458115	0.809088
3238	C1d	0.254402	0.0528582	0.631242
3241	Zfp428	0.254132	0.38457	0.77936
3243	Ttc32	0.253974	0.213269	0.690707
3246	Zdhhc2	0.253892	0.121375	0.652961
3247	Mfsd9	0.253879	0.0972258	0.650775
3248	Mrpl33	0.253735	0.102781	0.652961
3251	1190002N15Rik	0.253637	0.105213	0.652961
3252	Bex4	0.253611	0.196033	0.678267
3257	Picalm	0.253275	0.153612	0.660031
3259	Oasl1	0.253212	0.0625178	0.631242
3260	Tap1	0.253179	0.119649	0.652961
3266	Chpt1	0.252868	0.0475107	0.631242
3270	Mep1b	0.252737	0.288741	0.726122
3272	Gtf2h5	0.252646	0.0608162	0.631242
3275	Vimp	0.252577	0.0984201	0.650775
3277	2310039H08Rik	0.252519	0.122222	0.652961
3281	Ccr5	0.252073	0.378998	0.775641
3284	Nmd3	0.251937	0.0442038	0.631242
3286	Atp6v1h	0.251877	0.0879442	0.646418
3287	4930523C07Rik	0.251874	0.50926	0.826844
3289	Rhoq	0.251806	0.040263	0.631242
3291	Rnf14	0.25172	0.0319971	0.631242
3293	Pfdn5	0.251685	0.0692293	0.631242
3296	Slc25a15	0.251598	0.090158	0.646542
3297	Rcan3	0.251549	0.270308	0.719105
3298	Sri	0.251534	0.0666816	0.631242
3299	Acp1	0.251419	0.0448598	0.631242
3300	Mad2l1	0.251397	0.021844	0.631242
3301	Cd63	0.251261	0.0794524	0.638791
3302	Chmp5	0.251224	0.0606211	0.631242
3304	Tpm4	0.251182	0.0610824	0.631242
3310	Stat1	0.250919	0.0941751	0.646542
3313	Gm14325	0.250723	0.495125	0.821638
3314	Mpc1	0.25069	0.0540337	0.631242
3315	Gm14295	0.250636	0.196021	0.678267
3317	Zfp354a	0.250615	0.462604	0.811077
3320	Capsl	0.250427	0.582339	0.858264
3327	Cend1	0.250089	0.662031	0.892066
3330	Spib	0.249993	0.542639	0.83727
3331	Ido1	0.249883	0.543834	0.837685
3333	Calm1	0.24985	0.056008	0.631242
3334	Trip13	0.249746	0.215625	0.691086
3339	Ndufs1	0.249446	0.0819605	0.641694
3340	Prorsd1	0.249334	0.185784	0.674844
3345	Arl5b	0.249073	0.237931	0.703693
3346	Fam227a	0.249035	0.550794	0.841893
3349	Riok1	0.248986	0.137449	0.655617
3350	Maoa	0.248966	0.109206	0.652961
3351	Srd5a1	0.248887	0.0878849	0.646418
3352	1700020L24Rik	0.248809	0.504644	0.825603
3359	H2afz	0.248421	0.0278677	0.631242
3360	Hccs	0.248419	0.174412	0.673272
3361	Nek6	0.248411	0.0366383	0.631242
3364	Polr2l	0.248207	0.0735787	0.631776
3365	2410004B18Rik	0.248182	0.181166	0.674844
3367	Bivm	0.24814	0.101927	0.652705
3368	Fam103a1	0.248125	0.0336609	0.631242
3370	Cdc123	0.248065	0.0550354	0.631242
3371	Dph3	0.248058	0.189601	0.674844
3372	Cep19	0.248038	0.127114	0.652961
3373	Fbln1	0.248004	0.114995	0.652961
3375	Arl14	0.247863	0.326251	0.747543
3377	Frat2	0.247738	0.177029	0.674642
3380	Ccdc68	0.24735	0.140347	0.655617
3381	Ccdc71l	0.24726	0.210658	0.688711
3384	Mlx	0.246927	0.0836289	0.641944
3385	Erlin1	0.246758	0.0986983	0.650775
3386	Fam185a	0.246664	0.0951343	0.646542
3389	Fam46a	0.246515	0.0341854	0.631242
3390	Ppp2r3a	0.246397	0.205237	0.686782
3391	Lsm10	0.246343	0.257455	0.711598
3395	AI597479	0.246173	0.0734583	0.631776
3396	Heph	0.24607	0.160951	0.66296
3397	Rpl22l1	0.245962	0.0629494	0.631242
3398	Pkd2l2	0.245872	0.166928	0.666015
3401	Creld2	0.245678	0.132827	0.653487
3405	Ccnc	0.245447	0.118137	0.652961
3407	Gnpda1	0.245375	0.03824	0.631242
3411	Myl6	0.245205	0.0705413	0.631242
3412	Clk3	0.245112	0.10076	0.65086
3413	Romo1	0.24504	0.068817	0.631242
3417	Abracl	0.244872	0.0923176	0.646542
3420	Guca2a	0.24469	0.327219	0.7483
3424	Oard1	0.244531	0.047925	0.631242
3426	Fam151a	0.244413	0.589371	0.860405
3429	Suox	0.244274	0.098082	0.650775
3430	Ppa2	0.244165	0.0503518	0.631242
3432	Cox6b1	0.243965	0.133975	0.654581
3433	Cd2bp2	0.243909	0.226145	0.695925
3435	Mmadhc	0.243882	0.0413031	0.631242
3436	Slc30a4	0.243834	0.033098	0.631242
3437	Eif1	0.243812	0.0539405	0.631242
3443	Tex30	0.243532	0.200465	0.68229
3446	Mrpl39	0.243429	0.0562916	0.631242
3448	Ptcd3	0.243351	0.0333776	0.631242
3450	Lsm1	0.243202	0.184658	0.674844
3451	Sectm1b	0.243078	0.230553	0.698947
3452	Dnajc19	0.242977	0.0935325	0.646542
3454	Coro2b	0.242938	0.672924	0.897248
3457	Nod2	0.242879	0.504141	0.825603
3458	Pdlim5	0.242873	0.042528	0.631242
3459	Map1a	0.242871	0.228727	0.697922
3462	Higd1a	0.242845	0.315865	0.740006
3463	Mrpl32	0.242736	0.192559	0.675206
3466	Ppap2c	0.242615	0.119748	0.652961
3467	Ccng2	0.2425	0.174059	0.67312
3469	Baat	0.242428	0.603698	0.865745
3470	Fabp6	0.242401	0.0517315	0.631242
3471	Vamp3	0.242361	0.0401476	0.631242
3472	Gm10094	0.242279	0.0619072	0.631242
3474	Sugt1	0.242222	0.0644637	0.631242
3477	Cdkl3	0.241973	0.480616	0.815301
3479	Cacybp	0.241964	0.0360671	0.631242
3481	Snip1	0.241929	0.14161	0.655617
3482	Ffar3	0.241925	0.404983	0.78774
3487	Ttn	0.241694	0.693445	0.905595
3489	Ethe1	0.241655	0.164215	0.665906
3490	Slirp	0.241645	0.154578	0.661651
3491	Fam162a	0.24154	0.101495	0.651811
3492	Wbp5	0.241506	0.0311803	0.631242
3495	Prap1	0.241255	0.220907	0.69424
3496	H2afv	0.241194	0.056278	0.631242
3498	Rnf170	0.241148	0.120287	0.652961
3500	Rps6ka6	0.240812	0.339388	0.754681
3504	Cyp4f16	0.240409	0.0928173	0.646542
3505	Slc25a3	0.240271	0.0459561	0.631242
3506	Rftn2	0.240191	0.597505	0.864109
3510	Tox3	0.2401	0.222586	0.69424
3511	Rad51b	0.240054	0.362819	0.766705
3513	Sectm1a	0.239955	0.494432	0.821565
3515	Gclm	0.239877	0.0676617	0.631242
3517	Siva1	0.239802	0.354744	0.763106
3518	Commd4	0.23975	0.107424	0.652961
3521	Trim32	0.239498	0.230887	0.69937
3522	Hax1	0.239418	0.0519738	0.631242
3524	Gpd2	0.239409	0.292748	0.729278
3525	Jak2	0.239398	0.0791686	0.638791
3526	Ugp2	0.239363	0.0663493	0.631242
3527	Reep5	0.239317	0.140697	0.655617
3528	Zswim7	0.239268	0.26597	0.717643
3531	Ndufa6	0.239128	0.0605604	0.631242
3532	Ppme1	0.239022	0.237116	0.7034
3533	Hes2	0.239019	0.435947	0.798655
3534	2210013O21Rik	0.238937	0.36523	0.768062
3536	Usp3	0.238856	0.077846	0.638603
3537	Slc25a1	0.238711	0.0675351	0.631242
3538	Ttc39c	0.238466	0.289086	0.726122
3541	Coa5	0.238351	0.0805255	0.641056
3544	Cdc42se2	0.23823	0.0693984	0.631242
3545	Hadhb	0.238212	0.0776987	0.638603
3550	1110008P14Rik	0.238019	0.271433	0.719105
3551	Pigc	0.238016	0.129872	0.652961
3552	Map1lc3b	0.237836	0.0323473	0.631242
3553	Laptm4a	0.237771	0.0352445	0.631242
3557	C1galt1	0.237546	0.0342086	0.631242
3560	Nudt6	0.23748	0.280994	0.723845
3562	Rilpl2	0.237111	0.104008	0.652961
3565	Fam174b	0.237048	0.268711	0.71871
3566	Txndc17	0.237043	0.129383	0.652961
3568	Slc35b1	0.236955	0.131346	0.652961
3570	Tmed4	0.236774	0.0868633	0.646418
3575	Tomm6	0.236593	0.126474	0.652961
3576	Spp1	0.236579	0.616302	0.873068
3577	Nptn	0.236578	0.205717	0.686782
3578	Pithd1	0.23656	0.0504778	0.631242
3579	Ighv4-1	0.236541	0.847947	0.956093
3580	Siae	0.236496	0.264041	0.716477
3581	Gadd45a	0.236481	0.169951	0.668965
3582	Tceb2	0.236458	0.0529644	0.631242
3583	Smim19	0.236457	0.27374	0.719442
3587	Med10	0.236195	0.146636	0.657138
3589	Pgm3	0.236139	0.0339642	0.631242
3590	Gcsh	0.235959	0.0704729	0.631242
3592	Commd5	0.23593	0.147227	0.657138
3593	Zfyve21	0.235927	0.0816895	0.641056
3595	Phgr1	0.235908	0.056923	0.631242
3596	Terf1	0.235871	0.0584191	0.631242
3598	Nup37	0.235841	0.15945	0.66296
3600	Acsf2	0.235797	0.196665	0.678828
3603	Slc17a4	0.235571	0.410452	0.789991
3605	Slc37a4	0.2354	0.194677	0.676718
3607	Rgs2	0.235335	0.130137	0.652961
3608	Fam118b	0.235259	0.126603	0.652961
3612	Slc35f5	0.234876	0.165293	0.665991
3613	Tvp23b	0.234746	0.0896765	0.646542
3616	Vps36	0.234547	0.166766	0.665991
3618	Tmem167b	0.234446	0.0425958	0.631242
3619	Galnt3	0.234411	0.206809	0.687353
3624	2310030G06Rik	0.234062	0.191581	0.675206
3625	Tgds	0.234001	0.129364	0.652961
3626	Pcdhgc4	0.233987	0.511781	0.826844
3628	Ceacam10	0.233805	0.253611	0.711111
3630	Gm28285	0.233774	0.458144	0.809088
3632	Gmds	0.233717	0.0757137	0.638598
3633	Bpnt1	0.233708	0.0468851	0.631242
3636	Atp6v1c1	0.233587	0.0463276	0.631242
3637	Fam192a	0.233578	0.0725043	0.631242
3638	Ttc30b	0.233577	0.188261	0.674844
3639	Zdhhc17	0.233573	0.12813	0.652961
3640	Hsdl2	0.233547	0.0697023	0.631242
3641	Kiz	0.233531	0.317383	0.741477
3642	Slc51a	0.233528	0.361252	0.766072
3643	Pik3cg	0.233405	0.20401	0.685451
3644	Nagk	0.233324	0.0660692	0.631242
3646	Imp3	0.233204	0.0519897	0.631242
3650	Atp5a1	0.23308	0.092994	0.646542
3655	Yeats4	0.232821	0.0504536	0.631242
3657	Mmp15	0.232757	0.399407	0.784536
3659	Rhbdl2	0.23267	0.252265	0.710879
3661	Pnrc2	0.232631	0.0375866	0.631242
3663	Ufsp2	0.232571	0.137793	0.655617
3666	Cmtm4	0.232474	0.0386508	0.631242
3667	Ngrn	0.232446	0.0997961	0.650775
3668	Gne	0.232237	0.209812	0.687607
3669	B230307C23Rik	0.232203	0.658349	0.890283
3670	Actr3	0.232127	0.0459163	0.631242
3672	Unc5cl	0.232078	0.0326098	0.631242
3673	Rcan1	0.232063	0.182878	0.674844
3674	Zfp617	0.232062	0.0971746	0.650775
3675	Ormdl2	0.232043	0.139019	0.655617
3677	Pla2g16	0.231998	0.0279303	0.631242
3678	Ndrg2	0.231976	0.218046	0.692194
3679	Spo11	0.231969	0.640072	0.88233
3680	Cs	0.231968	0.159738	0.66296
3684	Rnf213	0.231894	0.140624	0.655617
3686	Atp7b	0.231867	0.395578	0.784536
3689	Rabl2	0.23168	0.309087	0.737753
3691	Fnta	0.231662	0.0421367	0.631242
3692	Mocos	0.231549	0.138811	0.655617
3694	Smpdl3b	0.231509	0.0730932	0.631776
3698	Rab2a	0.231369	0.0795722	0.639203
3699	Epb4.1l4a	0.231082	0.42547	0.794864
3701	Igsf23	0.230933	0.0783859	0.638791
3702	Sult1b1	0.230848	0.222825	0.69424
3704	l7Rn6	0.230735	0.225479	0.695556
3708	Ufc1	0.230708	0.0966323	0.649069
3709	Fkbpl	0.230601	0.29755	0.730885
3710	Mrpl4	0.230591	0.080482	0.641056
3711	Gas2	0.230574	0.474911	0.81426
3713	Zfp330	0.230559	0.140645	0.655617
3714	Akr1c12	0.230492	0.0622089	0.631242
3722	Cd14	0.23013	0.125355	0.652961
3723	Cox7a2	0.230066	0.128594	0.652961
3724	Slc46a3	0.22998	0.240058	0.705009
3730	Tfb1m	0.229438	0.205609	0.686782
3733	Sacm1l	0.229365	0.0500292	0.631242
3736	Tspan1	0.229271	0.0657655	0.631242
3737	Tmem165	0.229168	0.0911338	0.646542
3738	Mb21d2	0.229134	0.22937	0.698538
3740	Rnf113a2	0.229081	0.251822	0.710879
3741	Cmpk1	0.229006	0.0528531	0.631242
3742	Dnajb3	0.228993	0.53863	0.836148
3743	Rps21	0.228913	0.0346134	0.631242
3744	Derl2	0.228872	0.265606	0.717303
3746	Gm13212	0.228842	0.241471	0.705938
3747	Gpt	0.228819	0.144371	0.655617
3748	Amigo3	0.228808	0.207288	0.687353
3750	Psenen	0.228752	0.05272	0.631242
3751	Atad1	0.228748	0.043266	0.631242
3755	Cmtr2	0.228419	0.195462	0.67796
3757	Rps29	0.228399	0.0356173	0.631242
3759	Mypop	0.228374	0.556952	0.845344
3760	Ndufs7	0.228325	0.0957229	0.647126
3761	Casd1	0.228189	0.0578638	0.631242
3762	Trim25	0.228099	0.0705592	0.631242
3763	S100a13	0.228086	0.275461	0.720038
3765	Golph3l	0.227984	0.0317407	0.631242
3767	Abcg2	0.227898	0.0570019	0.631242
3769	Tmem86a	0.227744	0.211149	0.689131
3770	Entpd8	0.22773	0.0439772	0.631242
3772	Twsg1	0.227635	0.0406243	0.631242
3773	Cep70	0.227568	0.130888	0.652961
3776	Gm1123	0.227362	0.0800596	0.640049
3777	Pms1	0.227306	0.159061	0.66296
3778	Sapcd2	0.227257	0.126482	0.652961
3781	Slc2a1	0.227099	0.352127	0.761755
3783	Dnase1l1	0.226815	0.271676	0.719105
3790	Fbxw17	0.226515	0.31152	0.73924
3791	Rbks	0.226429	0.132515	0.653487
3793	Tomm5	0.226362	0.194571	0.676618
3799	Pdzd11	0.225933	0.11787	0.652961
3800	Trim59	0.225891	0.166375	0.665991
3802	Entpd7	0.22578	0.122591	0.652961
3803	Dpy30	0.225744	0.139618	0.655617
3804	Oas1b	0.22574	0.373973	0.77301
3807	Rpl22	0.225485	0.0435986	0.631242
3808	Dusp3	0.225459	0.395178	0.784536
3809	Slc22a18	0.225426	0.234914	0.702598
3810	Mrpl34	0.225367	0.14321	0.655617
3811	Atp6v1a	0.225286	0.102257	0.652961
3814	0610007P14Rik	0.22511	0.113718	0.652961
3815	Ska1	0.225108	0.257051	0.711598
3816	Cetn3	0.224995	0.0981571	0.650775
3818	Gm13139	0.224949	0.272001	0.719105
3822	Rnf111	0.224866	0.22154	0.69424
3824	Nus1	0.22475	0.0641941	0.631242
3830	Enpp4	0.224611	0.152412	0.659447
3831	Erp44	0.224532	0.121834	0.652961
3833	Pafah1b2	0.224457	0.0995308	0.650775
3834	Rcn2	0.22444	0.131273	0.652961
3835	Rnasek	0.224262	0.155988	0.662069
3836	Kifc1	0.224248	0.127442	0.652961
3838	Kbtbd13	0.224138	0.510454	0.826844
3839	Birc5	0.224125	0.0385695	0.631242
3842	Ifih1	0.223922	0.0497928	0.631242
3843	Chmp7	0.223917	0.0559532	0.631242
3847	Cfi	0.223666	0.246776	0.707509
3850	Kif20b	0.223419	0.248108	0.709102
3852	Zfp82	0.223341	0.474827	0.81426
3854	Ccdc58	0.223324	0.100023	0.650775
3855	Ifi35	0.223311	0.0633526	0.631242
3857	Loh12cr1	0.223208	0.251203	0.710667
3858	Supt4a	0.223188	0.0684933	0.631242
3859	Tm9sf1	0.223188	0.0332002	0.631242
3861	Ctxn1	0.223141	0.484487	0.816861
3863	Pgk1	0.223071	0.114312	0.652961
3865	Chic2	0.22305	0.276505	0.720573
3866	Ip6k2	0.222958	0.220087	0.69424
3867	Bad	0.222889	0.166163	0.665991
3868	Tmem171	0.222866	0.0703742	0.631242
3871	Plekha1	0.222562	0.187638	0.674844
3874	Them4	0.222419	0.229784	0.698622
3875	Mfsd1	0.222377	0.0416479	0.631242
3876	Efcab5	0.222372	0.426234	0.794864
3878	Aldh3b1	0.222156	0.130973	0.652961
3880	Tmem117	0.222137	0.244083	0.705948
3882	Jagn1	0.221883	0.116536	0.652961
3884	Dnpep	0.221781	0.0361888	0.631242
3886	Pea15a	0.221536	0.155908	0.662069
3887	Mthfd2l	0.221524	0.345571	0.758441
3891	Ube2m	0.221412	0.0672499	0.631242
3892	Tnfaip8l3	0.221383	0.126217	0.652961
3895	Slc25a24	0.221317	0.172511	0.671576
3896	Stk38l	0.221281	0.205622	0.686782
3900	Zfp959	0.221092	0.256825	0.711598
3905	Tmtc4	0.220779	0.14967	0.658152
3908	Socs2	0.2207	0.220944	0.69424
3909	Ndufs2	0.220643	0.0687617	0.631242
3910	Dtd2	0.220634	0.191104	0.674875
3912	Mcpt2	0.220621	0.851561	0.956759
3916	Psmb3	0.220517	0.110392	0.652961
3917	Orc4	0.220511	0.0938529	0.646542
3922	Sdcbp2	0.220327	0.111997	0.652961
3924	Tgfbi	0.220194	0.388164	0.781734
3925	Dynll1	0.220086	0.178027	0.674844
3926	Pin4	0.220084	0.122943	0.652961
3927	Aldh3a2	0.220081	0.0604449	0.631242
3928	Fbxl3	0.220059	0.0580369	0.631242
3929	Hsd17b12	0.219995	0.0388503	0.631242
3933	Hmmr	0.219938	0.0732659	0.631776
3934	Psmb7	0.219929	0.0621959	0.631242
3936	Lsm8	0.219856	0.0950942	0.646542
3937	Ccdc126	0.219751	0.509683	0.826844
3939	Sgtb	0.219637	0.558187	0.846002
3943	Etfa	0.219454	0.0473256	0.631242
3944	Snrpd1	0.219367	0.0568811	0.631242
3946	Chchd4	0.219198	0.233306	0.701749
3947	Nr2c2ap	0.21918	0.216665	0.691451
3949	Vangl1	0.219164	0.332684	0.751529
3950	Fos	0.219118	0.315506	0.739988
3953	Mif	0.21906	0.110882	0.652961
3955	Mien1	0.219034	0.124467	0.652961
3956	Tfam	0.219012	0.16174	0.66296
3957	Mrps17	0.218996	0.160464	0.66296
3958	Rbmxl1	0.218976	0.0878701	0.646418
3959	Rnf7	0.218965	0.0550625	0.631242
3960	Map2k1	0.218887	0.110977	0.652961
3961	Slmo2	0.218882	0.106497	0.652961
3962	Cib1	0.218822	0.0929307	0.646542
3963	Pde6d	0.218795	0.142665	0.655617
3964	Atg4a	0.218718	0.259408	0.712723
3965	Polr3k	0.218709	0.0648413	0.631242
3971	N4bp2l2	0.218459	0.143102	0.655617
3972	Slc3a2	0.218361	0.102988	0.652961
3976	Gm20939	0.21817	0.447319	0.802831
3978	Vps54	0.218124	0.0409267	0.631242
3979	Msmo1	0.218114	0.298149	0.731386
3981	Psmg4	0.217904	0.241111	0.705937
3982	Gm14326	0.217892	0.263622	0.716477
3987	Hepacam2	0.217368	0.168502	0.66812
3988	Cyc1	0.217337	0.112368	0.652961
3989	Ugt2b35	0.217321	0.0556973	0.631242
3991	Usp35	0.217267	0.549237	0.841503
3992	Xylb	0.217238	0.3379	0.754418
3994	Ahnak2	0.217214	0.317584	0.741754
3995	Shf	0.217184	0.120241	0.652961
3997	Serpinb1a	0.217128	0.151539	0.65891
3998	Ubxn2a	0.21712	0.0577506	0.631242
3999	Cops6	0.217093	0.0434686	0.631242
4000	Sdhaf1	0.217056	0.102741	0.652961
4002	Ssbp2	0.216931	0.462073	0.810965
4006	Orai1	0.216788	0.41564	0.791874
4008	Rsrp1	0.216696	0.0766392	0.638603
4011	Maff	0.216608	0.332578	0.751529
4012	Paics	0.216608	0.0765705	0.638603
4013	Copb1	0.216563	0.0431663	0.631242
4016	Lgals2	0.216443	0.128357	0.652961
4019	Hsbp1	0.216256	0.0949669	0.646542
4021	Thoc7	0.216205	0.0726783	0.631242
4022	Tmem44	0.216138	0.366458	0.768139
4023	Ap4s1	0.216104	0.345312	0.758441
4025	Cstb	0.216088	0.0827941	0.641944
4026	Spry1	0.216075	0.430716	0.796601
4027	Prelid2	0.21593	0.114299	0.652961
4028	Alkbh3	0.215864	0.0907341	0.646542
4029	Anapc13	0.215822	0.0853028	0.644736
4030	Ndufb9	0.215791	0.207805	0.687353
4031	Ing2	0.21579	0.243359	0.705948
4032	Ldha	0.215713	0.299959	0.732225
4033	Papd4	0.215708	0.336051	0.753411
4034	Ppp2cb	0.2157	0.0701678	0.631242
4035	Calu	0.215687	0.0658462	0.631242
4036	Dars2	0.215664	0.0678586	0.631242
4038	Dusp2	0.215535	0.775481	0.934433
4041	3110057O12Rik	0.215454	0.24375	0.705948
4042	Fam83d	0.215364	0.172774	0.671576
4044	Lifr	0.215336	0.595982	0.863172
4045	Tmsb4x	0.215286	0.131567	0.652961
4049	Immp1l	0.215138	0.102649	0.652961
4050	Ebna1bp2	0.215057	0.0574552	0.631242
4051	Glo1	0.21505	0.0885889	0.646418
4052	2010001E11Rik	0.21499	0.380807	0.776894
4056	Acadm	0.214892	0.0940319	0.646542
4057	Guca2b	0.214842	0.424064	0.794864
4058	Yipf4	0.214837	0.0553967	0.631242
4059	Hist2h2aa1	0.21483	0.385926	0.780483
4061	Tor1a	0.214722	0.0699082	0.631242
4062	Utp23	0.214684	0.237728	0.703617
4063	Calml4	0.214652	0.162735	0.66296
4064	Zfp706	0.214627	0.0501028	0.631242
4067	5730508B09Rik	0.214407	0.346275	0.758441
4068	Cmtm6	0.214393	0.0374733	0.631242
4069	Alkbh2	0.21432	0.37723	0.774579
4071	D930020B18Rik	0.214289	0.586983	0.859054
4077	Btnl1	0.213985	0.123596	0.652961
4079	Wdr83os	0.213726	0.124103	0.652961
4081	Slc35a1	0.213694	0.0826296	0.641944
4082	Sfxn5	0.213673	0.667483	0.894216
4083	Dync1li2	0.213556	0.0471548	0.631242
4084	Trub2	0.213461	0.207579	0.687353
4085	Rer1	0.213422	0.0601789	0.631242
4087	Mcur1	0.213323	0.154378	0.66162
4089	Gm13736	0.213181	0.517988	0.828621
4091	Dhrs7	0.21311	0.0755102	0.638384
4094	Tm2d3	0.213027	0.131388	0.652961
4095	Cd177	0.212879	0.534163	0.835487
4096	Ildr1	0.21285	0.104489	0.652961
4098	Ube2d3	0.212704	0.0821782	0.641749
4099	Gdap2	0.212683	0.111162	0.652961
4100	Ssu72	0.21266	0.0615469	0.631242
4106	Gnb1	0.212304	0.122922	0.652961
4107	Ttc1	0.212295	0.0882403	0.646418
4111	Dynlt3	0.212172	0.165394	0.665991
4114	Cog6	0.212155	0.114566	0.652961
4115	Txnl1	0.212138	0.0526922	0.631242
4118	Metrnl	0.212071	0.114466	0.652961
4120	Scamp5	0.212056	0.12887	0.652961
4124	Dyrk1b	0.211754	0.170956	0.669542
4127	Mal2	0.211695	0.179932	0.674844
4128	Abhd13	0.211689	0.122088	0.652961
4130	Abhd12	0.211651	0.0664559	0.631242
4133	Tmem60	0.211331	0.290954	0.727385
4134	Gm4841	0.211321	0.608356	0.868198
4135	Mis18a	0.211228	0.1233	0.652961
4137	Wdr60	0.211134	0.634313	0.880517
4140	Slc4a7	0.210794	0.16134	0.66296
4141	Tbpl1	0.210721	0.0951938	0.646542
4144	Atp1a1	0.210466	0.2952	0.729548
4150	Dnajb11	0.210196	0.162757	0.66296
4151	Lmbrd1	0.210138	0.236247	0.702983
4152	Plgrkt	0.210127	0.0775765	0.638603
4153	Nxt1	0.210024	0.138494	0.655617
4154	Decr1	0.210023	0.158402	0.66296
4159	Zfp850	0.209917	0.391074	0.78366
4161	Ifrd1	0.209832	0.0620935	0.631242
4162	Polr2h	0.209827	0.121959	0.652961
4163	Cmtr1	0.209775	0.183066	0.674844
4165	Suclg2	0.209702	0.0645201	0.631242
4168	Nadk2	0.209665	0.128947	0.652961
4170	Tmem242	0.209657	0.132712	0.653487
4172	Iscu	0.20958	0.112811	0.652961
4173	Cpt2	0.209556	0.183525	0.674844
4175	Abhd17b	0.209469	0.173305	0.671873
4176	Psmb4	0.209413	0.105104	0.652961
4177	Prdm4	0.209379	0.11593	0.652961
4178	Mecom	0.209379	0.357476	0.764626
4179	Nlrp1b	0.209208	0.29651	0.730885
4181	Rhbg	0.209171	0.408393	0.789284
4182	Ppib	0.209138	0.140496	0.655617
4189	Gtf2f2	0.208661	0.10061	0.65086
4190	Tmem135	0.20862	0.161614	0.66296
4192	Nudt22	0.208544	0.120957	0.652961
4195	Impa1	0.208462	0.0616416	0.631242
4197	Coil	0.208426	0.235481	0.702613
4198	Cers2	0.208421	0.0984503	0.650775
4199	Ppp6c	0.208403	0.140129	0.655617
4202	Slc12a2	0.208253	0.100055	0.650775
4205	Cby1	0.208061	0.162159	0.66296
4217	Thap4	0.207465	0.0994726	0.650775
4219	Psmd14	0.207386	0.041942	0.631242
4222	Ptpdc1	0.207315	0.592941	0.86227
4223	Cklf	0.207263	0.620962	0.874777
4224	S100a16	0.207232	0.096047	0.647126
4225	Tmem50b	0.207224	0.216624	0.691451
4228	Raph1	0.207139	0.124089	0.652961
4231	Tiparp	0.206975	0.107883	0.652961
4232	Gm13051	0.206921	0.580371	0.857141
4234	Ociad1	0.206849	0.0715945	0.631242
4235	Oip5	0.206646	0.254973	0.711598
4236	Rab31	0.206618	0.482887	0.816013
4237	Mrps9	0.206576	0.0781866	0.638791
4239	Slc16a5	0.206503	0.426809	0.794864
4240	Smim13	0.20648	0.186751	0.674844
4241	Tat	0.206435	0.586002	0.859054
4242	Asph	0.206311	0.0924451	0.646542
4243	Aqp3	0.206222	0.59854	0.864458
4244	Frk	0.206172	0.29675	0.730885
4245	Katnb1	0.206157	0.159135	0.66296
4247	Apcdd1	0.205907	0.441624	0.800623
4248	Slc6a8	0.205886	0.134227	0.654581
4249	Akr1b7	0.205884	0.463572	0.811607
4250	Armcx5	0.205861	0.383753	0.778392
4253	Ube2b	0.205666	0.0613824	0.631242
4254	Trak1	0.205639	0.160138	0.66296
4255	Zdhhc7	0.205615	0.197479	0.679117
4258	Dync1li1	0.205527	0.0731812	0.631776
4259	Mep1a	0.205429	0.164509	0.665991
4265	Pigp	0.205107	0.130156	0.652961
4266	Kif18a	0.205098	0.181592	0.674844
4269	Rps14	0.205012	0.0513494	0.631242
4270	Ssbp1	0.205003	0.122899	0.652961
4271	Cpne2	0.204978	0.183905	0.674844
4272	Pax8	0.204966	0.447411	0.802831
4273	Bnip3l	0.204956	0.0658583	0.631242
4276	Plekhb2	0.204899	0.0705384	0.631242
4277	Rpl36al	0.204893	0.0618924	0.631242
4278	Atp6v1f	0.204869	0.149458	0.657906
4279	Csnk1a1	0.204822	0.0537894	0.631242
4282	1110032A03Rik	0.204718	0.217733	0.692194
4283	Rnf138	0.204657	0.180594	0.674844
4284	Spry3	0.20465	0.479184	0.814529
4286	Tmem144	0.204474	0.213025	0.69052
4287	Scand1	0.204455	0.15915	0.66296
4289	Trafd1	0.204386	0.0563276	0.631242
4290	Cep76	0.204367	0.196195	0.678351
4292	Rtca	0.204292	0.0906463	0.646542
4293	Entpd5	0.204265	0.118428	0.652961
4295	Atrnl1	0.204237	0.0863848	0.645747
4297	Eif2s3y	0.204131	0.313954	0.739506
4300	Ddx39	0.204035	0.0770301	0.638603
4301	Supt7l	0.203933	0.117701	0.652961
4302	Alpk1	0.203865	0.148687	0.65726
4304	Ccdc122	0.203848	0.482596	0.816013
4306	Phlpp2	0.203584	0.090007	0.646542
4308	Bloc1s1	0.203506	0.136662	0.655617
4310	Xk	0.203358	0.212392	0.690247
4311	Rab5a	0.203345	0.0646799	0.631242
4315	Sgms2	0.203184	0.0721277	0.631242
4316	Fam84a	0.20311	0.180957	0.674844
4317	Vhl	0.203031	0.350395	0.761006
4321	Gm10163	0.202948	0.158274	0.66296
4323	Tubb2a	0.202772	0.285608	0.725649
4326	Bola1	0.202548	0.230819	0.69937
4327	Tm9sf3	0.202542	0.106608	0.652961
4328	Rpl18a	0.20251	0.637859	0.881606
4330	Vps35	0.202466	0.0616693	0.631242
4331	Lrrc20	0.202441	0.273079	0.719197
4332	Ak3	0.202428	0.054427	0.631242
4333	Ppic	0.202359	0.528722	0.833384
4335	Kdelr2	0.202313	0.169665	0.668859
4336	Btd	0.202283	0.210119	0.688078
4338	Cnot8	0.202212	0.234264	0.702598
4339	Uqcc2	0.202197	0.110592	0.652961
4341	Slc30a6	0.202147	0.130109	0.652961
4343	Tmem70	0.202	0.147881	0.65726
4345	Spg21	0.201895	0.162686	0.66296
4346	Commd2	0.201875	0.184619	0.674844
4348	Ppih	0.201792	0.137663	0.655617
4349	Zfyve20	0.201785	0.151803	0.65891
4350	Ptplb	0.201753	0.155301	0.662069
4353	Mzt1	0.201698	0.0723933	0.631242
4354	Sumo1	0.201695	0.102682	0.652961
4355	Egfr	0.201654	0.222646	0.69424
4357	Sgpl1	0.201572	0.119969	0.652961
4358	Secisbp2l	0.201566	0.406892	0.788378
4360	Esyt2	0.201523	0.127469	0.652961
4364	Gdi2	0.201506	0.0932004	0.646542
4365	Psma5	0.201475	0.0671456	0.631242
4367	Tmem98	0.201315	0.278868	0.72176
4372	Fam13a	0.201088	0.0999446	0.650775
4373	Acyp1	0.201061	0.37454	0.77301
4374	Acox1	0.200949	0.0499665	0.631242
4376	Pafah1b3	0.200926	0.0719839	0.631242
4377	Rbp4	0.200925	0.67113	0.896616
4379	Ppp2ca	0.200855	0.0677254	0.631242
4380	Rab20	0.200803	0.410644	0.789991
4382	Vav1	0.200745	0.259342	0.712723
4383	Acp5	0.200665	0.208894	0.687353
4384	Cep55	0.200579	0.0666537	0.631242
4385	Pcdhgb6	0.200555	0.447682	0.802831
4386	Slc35a2	0.200531	0.107802	0.652961
4389	Capns1	0.200508	0.295254	0.729548
4390	Acy3	0.200466	0.346472	0.758441
4392	Nedd8	0.200444	0.0980672	0.650775
4394	Ppp1cc	0.20038	0.0466574	0.631242
4395	Tspan14	0.200361	0.122965	0.652961
4396	Mrpl14	0.200347	0.101882	0.652705
4397	Hint2	0.20005	0.223574	0.69424
4399	Prdx2	0.199865	0.044245	0.631242
4402	Mrps31	0.199773	0.116035	0.652961
4403	Isca2	0.199747	0.396166	0.784536
4406	Sec23a	0.199661	0.0844115	0.644153
4408	4930503L19Rik	0.19946	0.850075	0.956617
4412	Nqo1	0.199323	0.109168	0.652961
4414	Rtn3	0.199308	0.0543137	0.631242
4415	Suv420h1	0.199306	0.0978998	0.650775
4416	Fam3b	0.199269	0.187604	0.674844
4419	Mrpl30	0.199151	0.0710025	0.631242
4422	S100a10	0.198899	0.140052	0.655617
4423	Prdx4	0.198878	0.18718	0.674844
4424	Atf7ip2	0.198847	0.586537	0.859054
4426	Cpq	0.198828	0.152621	0.659873
4427	Tmem129	0.198611	0.118213	0.652961
4429	Cdyl	0.198534	0.15352	0.660031
4430	B3galnt2	0.198513	0.0940292	0.646542
4432	Ufm1	0.19844	0.168241	0.66812
4434	Tm4sf5	0.198389	0.371126	0.771758
4436	Cenpw	0.198316	0.331561	0.750771
4437	Tmem246	0.19824	0.114952	0.652961
4439	Zfp143	0.198187	0.178144	0.674844
4441	Fam117b	0.198096	0.108004	0.652961
4442	Edem3	0.198087	0.109594	0.652961
4443	Tspan15	0.19807	0.227096	0.69606
4446	Cog3	0.197979	0.0635603	0.631242
4447	Lgr4	0.197973	0.146193	0.657138
[truncated: 10,662 more rows]
