# Supplementary material for: TNFAIP8 controls murine intestinal stem cell homeostasis and regeneration by regulating microbiome-induced Akt signaling
Source: Nat Commun. 2020 May 22;11:2591. doi: 10.1038/s41467-020-16379-2 (PMC7244529; doi:10.1038/s41467-020-16379-2)
Supplement: Supplementary file 3 — Supplementary Data 2 [file 41467_2020_16379_MOESM3_ESM.xlsx]

## Sheet: WT_TKO
Supplementary Data Set 2:Differentially expressed genes from bulk single-cell-RNA-Seq of WT and Tnfaip8-/- (TKO) enterocytes.
Differentially expressed genes of each cluster were identified by Seurat function ‘find_all_markers’ using a wilcoxon rank sum test . Avg. logFC is the mean log fold change in cells of that genotype. The pct.1 is the percentage of cells within that genotype expressing the gene. Pct.2 is the percentage of cells of alternate genotype expressing the gene.
	p_val	avg_logFC	pct.1	pct.2	p_val_adj	cluster	gene
Cd74	6.19406e-297	0.838723	0.951	0.833	1.73421e-292	WT	Cd74
H2-Aa	7.74204e-205	0.769839	0.82	0.481	2.16762e-200	WT	H2-Aa
H2-Ab1	7.99063e-190	0.679549	0.892	0.648	2.23722e-185	WT	H2-Ab1
Pla2g4c	6.34036e-180	1.107	0.429	0.066	1.77517e-175	WT	Pla2g4c
Psmb8	2.8255e-175	0.587777	0.818	0.567	7.91084e-171	WT	Psmb8
Tpt1	6.40037e-165	-0.312697	0.997	0.998	1.79197e-160	WT	Tpt1
Ly6a	3.53051e-164	0.920221	0.52	0.166	9.88473e-160	WT	Ly6a
H2-Eb1	7.39294e-159	0.64045	0.796	0.523	2.06987e-154	WT	H2-Eb1
mt-Nd4l	1.46042e-157	-0.625038	0.747	0.901	4.08888e-153	WT	mt-Nd4l
Gm15284	1.93899e-154	0.605509	0.936	0.667	5.42878e-150	WT	Gm15284
Gpx2	5.22991e-147	0.465831	0.96	0.918	1.46427e-142	WT	Gpx2
AA467197	4.14245e-142	0.988253	0.762	0.479	1.1598e-137	WT	AA467197
H2-D1	3.80759e-140	0.492954	0.915	0.775	1.06605e-135	WT	H2-D1
Oat	1.88062e-137	-0.564384	0.83	0.881	5.26535e-133	WT	Oat
Defa24	3.30584e-129	0.466812	0.995	0.894	9.2557e-125	WT	Defa24
Rpl39	7.18046e-126	-0.431261	0.976	0.974	2.01039e-121	WT	Rpl39
Fth1	1.55264e-118	0.384849	0.996	0.981	4.34709e-114	WT	Fth1
Sprr2a3	3.90512e-118	1.3195	0.435	0.132	1.09336e-113	WT	Sprr2a3
mt-Nd4	4.94279e-114	-0.424769	1	1	1.38388e-109	WT	mt-Nd4
Tmsb10	1.21402e-107	0.385203	0.991	0.96	3.39902e-103	WT	Tmsb10
mt-Atp6	7.39827e-101	-0.345421	1	1	2.07137e-96	WT	mt-Atp6
Ftl1	1.35575e-100	0.302768	0.993	0.984	3.79583e-96	WT	Ftl1
Gapdh	1.04555e-99	0.368027	0.953	0.899	2.92732e-95	WT	Gapdh
Plet1	2.46473e-99	0.393628	0.211	0.007	6.90074e-95	WT	Plet1
Gsdmc4	2.63257e-94	0.796223	0.549	0.298	7.37067e-90	WT	Gsdmc4
Ifitm3	1.84745e-93	0.914601	0.632	0.392	5.17248e-89	WT	Ifitm3
Retnlb	1.70181e-89	1.42225	0.279	0.058	4.76473e-85	WT	Retnlb
Rps29	1.33758e-87	-0.253914	0.993	0.993	3.74495e-83	WT	Rps29
Reg3g	5.21404e-87	0.647287	0.995	0.981	1.45983e-82	WT	Reg3g
Ly6e	1.51385e-86	0.398124	0.709	0.486	4.23846e-82	WT	Ly6e
Pglyrp1	2.2019e-84	0.334588	0.927	0.857	6.16487e-80	WT	Pglyrp1
H2-K1	2.60804e-82	0.306848	0.959	0.88	7.302e-78	WT	H2-K1
B2m	1.1253e-80	0.370612	0.991	0.986	3.15062e-76	WT	B2m
Ldha	1.24678e-80	0.409816	0.909	0.817	3.49073e-76	WT	Ldha
Ang4	2.20706e-78	1.20273	0.477	0.217	6.17934e-74	WT	Ang4
Rps27	1.76147e-77	-0.28397	0.993	0.995	4.93175e-73	WT	Rps27
Bst2	2.80914e-77	0.344344	0.49	0.253	7.86504e-73	WT	Bst2
mt-Nd2	1.8432e-75	-0.388867	0.997	0.998	5.1606e-71	WT	mt-Nd2
Gsdmc2	4.45031e-75	0.578915	0.469	0.243	1.246e-70	WT	Gsdmc2
H2-DMb1	9.78499e-75	0.295296	0.377	0.152	2.7396e-70	WT	H2-DMb1
Nnt	2.85739e-74	-0.253147	0.122	0.32	8.00013e-70	WT	Nnt
mt-Nd5	6.91954e-74	-0.378196	0.868	0.925	1.93733e-69	WT	mt-Nd5
mt-Co1	7.25274e-74	-0.303771	1	1	2.03062e-69	WT	mt-Co1
Ceacam10	4.42732e-72	0.325264	0.335	0.122	1.23956e-67	WT	Ceacam10
Rpl22l1	2.77222e-70	-0.298976	0.963	0.964	7.76165e-66	WT	Rpl22l1
Psmb9	2.99041e-70	0.340286	0.62	0.41	8.37256e-66	WT	Psmb9
mt-Co2	8.66907e-68	-0.277582	1	1	2.42717e-63	WT	mt-Co2
Cd177	1.46798e-65	0.315071	0.293	0.101	4.11006e-61	WT	Cd177
Calr	1.76301e-65	0.297975	0.956	0.887	4.93607e-61	WT	Calr
mt-Cytb	1.95874e-65	-0.316089	1	1	5.48409e-61	WT	mt-Cytb
Isg15	2.77577e-65	0.412262	0.326	0.118	7.77161e-61	WT	Isg15
H2-DMa	5.10673e-65	0.295721	0.535	0.312	1.42978e-60	WT	H2-DMa
Aldoa	3.45283e-64	0.346116	0.795	0.637	9.66723e-60	WT	Aldoa
Duoxa2	1.25405e-63	0.376512	0.515	0.3	3.51109e-59	WT	Duoxa2
Stat1	4.9842e-63	0.296835	0.558	0.341	1.39548e-58	WT	Stat1
Chchd10	8.93502e-62	0.304437	0.89	0.801	2.50163e-57	WT	Chchd10
H2-Q7	5.44606e-61	0.255151	0.27	0.088	1.52479e-56	WT	H2-Q7
Defa17	1.92532e-60	0.544243	0.432	0.198	5.39052e-56	WT	Defa17
Rps28	6.68868e-60	-0.290512	0.956	0.958	1.8727e-55	WT	Rps28
Cystm1	8.37827e-60	0.326586	0.916	0.84	2.34575e-55	WT	Cystm1
Plac8	3.24651e-59	0.421823	0.985	0.982	9.08957e-55	WT	Plac8
Gm1123	1.23338e-58	-0.32453	0.769	0.835	3.45321e-54	WT	Gm1123
mt-Nd3	1.24061e-57	-0.313264	0.935	0.957	3.47346e-53	WT	mt-Nd3
Duox2	1.73719e-57	0.532691	0.76	0.626	4.86377e-53	WT	Duox2
Lypd8	4.57721e-56	0.560448	0.957	0.913	1.28153e-51	WT	Lypd8
Smdt1	3.81703e-54	0.26813	0.926	0.835	1.06869e-49	WT	Smdt1
Tap1	3.86315e-54	0.257819	0.423	0.227	1.0816e-49	WT	Tap1
Tspan1	1.12552e-53	0.263006	0.866	0.736	3.15124e-49	WT	Tspan1
Ccl5	1.58882e-52	0.517126	0.233	0.069	4.44838e-48	WT	Ccl5
Ndufa4	1.87487e-50	-0.287065	0.889	0.94	5.24926e-46	WT	Ndufa4
Mgst1	3.03158e-50	-0.327061	0.785	0.842	8.48782e-46	WT	Mgst1
2210407C18Rik	3.55802e-50	0.41411	0.586	0.393	9.96175e-46	WT	2210407C18Rik
Saa1	5.25328e-50	1.11193	0.322	0.14	1.47081e-45	WT	Saa1
Serinc3	8.85874e-50	-0.272361	0.823	0.867	2.48027e-45	WT	Serinc3
Cdh1	1.08459e-49	-0.254335	0.861	0.902	3.03663e-45	WT	Cdh1
Zbp1	5.54509e-49	0.258573	0.305	0.129	1.55251e-44	WT	Zbp1
Ivns1abp	3.87496e-48	-0.29872	0.729	0.797	1.08491e-43	WT	Ivns1abp
Psme2	5.92879e-48	0.272051	0.865	0.758	1.65994e-43	WT	Psme2
Aqp1	1.75193e-47	-0.295385	0.295	0.457	4.90506e-43	WT	Aqp1
Gm14850	1.1363e-46	0.363968	0.417	0.211	3.18141e-42	WT	Gm14850
Defa22	2.42489e-46	0.357783	0.847	0.653	6.7892e-42	WT	Defa22
Gm10076	6.88805e-46	-0.257152	0.855	0.868	1.92852e-41	WT	Gm10076
Cycs	8.11211e-46	0.339216	0.9	0.849	2.27123e-41	WT	Cycs
Oasl2	1.16965e-44	0.280427	0.397	0.209	3.27479e-40	WT	Oasl2
S100g	4.52407e-44	-0.534372	0.174	0.34	1.26665e-39	WT	S100g
Upp1	2.40836e-43	0.621545	0.361	0.189	6.74293e-39	WT	Upp1
Gsdmc3	7.73808e-43	0.290569	0.312	0.154	2.16651e-38	WT	Gsdmc3
Sgk1	1.42831e-41	-0.350896	0.109	0.245	3.99899e-37	WT	Sgk1
Fabp2	1.9429e-38	-0.508953	0.684	0.786	5.43972e-34	WT	Fabp2
Fus	5.68368e-38	-0.258125	0.757	0.814	1.59132e-33	WT	Fus
Rbm3	1.84801e-37	-0.258213	0.796	0.837	5.17407e-33	WT	Rbm3
Zfp36l2	1.06547e-36	-0.281462	0.531	0.637	2.98309e-32	WT	Zfp36l2
Car4	3.13986e-36	0.587342	0.394	0.256	8.79099e-32	WT	Car4
Nfib	4.09388e-35	-0.25335	0.442	0.571	1.1462e-30	WT	Nfib
Ifit1bl1	3.89101e-34	0.273171	0.296	0.149	1.08941e-29	WT	Ifit1bl1
Hes1	8.54932e-34	-0.278953	0.355	0.487	2.39364e-29	WT	Hes1
Cftr	2.18488e-33	-0.256958	0.359	0.495	6.11723e-29	WT	Cftr
Txnip	5.81487e-33	-0.260091	0.52	0.624	1.62805e-28	WT	Txnip
St3gal4	4.4655e-31	0.31447	0.624	0.478	1.25025e-26	WT	St3gal4
Otc	1.99232e-30	-0.264298	0.489	0.59	5.5781e-26	WT	Otc
Reg3b	4.0323e-28	0.413601	0.998	0.983	1.12896e-23	WT	Reg3b
Slc12a2	1.19571e-26	-0.331135	0.558	0.661	3.34775e-22	WT	Slc12a2
Ccnd2	2.52002e-25	-0.255091	0.719	0.758	7.05556e-21	WT	Ccnd2
Slc6a20a	8.19246e-24	-0.281762	0.15	0.252	2.29373e-19	WT	Slc6a20a
1810065E05Rik	3.7829e-19	0.289965	0.417	0.313	1.05914e-14	WT	1810065E05Rik
Lgals3	3.73804e-16	0.282832	0.618	0.528	1.04658e-11	WT	Lgals3
Clps	1.29725e-14	0.439219	0.232	0.144	3.63204e-10	WT	Clps
Zg16	1.45385e-14	-1.0381	0.289	0.373	4.07049e-10	WT	Zg16
Naaladl1	5.20863e-14	-0.448274	0.379	0.468	1.45831e-09	WT	Naaladl1
Defa3	8.35228e-11	0.329513	0.166	0.102	2.33847e-06	WT	Defa3
Pnliprp2	1.95361e-10	0.283992	0.135	0.079	5.46971e-06	WT	Pnliprp2
Gm15292	5.04652e-07	0.28549	0.131	0.085	0.0141293	WT	Gm15292
Gm15299	7.0877e-07	0.36	0.116	0.075	0.0198442	WT	Gm15299
Clca1	2.38349e-05	0.28876	0.301	0.241	0.66733	WT	Clca1
Fcgbp	6.77911e-05	-0.65059	0.365	0.401	1	WT	Fcgbp
Reg4	0.00104299	0.284309	0.154	0.123	1	WT	Reg4
Mep1a	0.00236666	-0.270455	0.353	0.382	1	WT	Mep1a
Cd74.1	6.19406e-297	-0.838723	0.833	0.951	1.73421e-292	TKO	Cd74
H2-Aa.1	7.74204e-205	-0.769839	0.481	0.82	2.16762e-200	TKO	H2-Aa
H2-Ab1.1	7.99063e-190	-0.679549	0.648	0.892	2.23722e-185	TKO	H2-Ab1
Pla2g4c.1	6.34036e-180	-1.107	0.066	0.429	1.77517e-175	TKO	Pla2g4c
Psmb8.1	2.8255e-175	-0.587777	0.567	0.818	7.91084e-171	TKO	Psmb8
Tpt1.1	6.40037e-165	0.312697	0.998	0.997	1.79197e-160	TKO	Tpt1
Ly6a.1	3.53051e-164	-0.920221	0.166	0.52	9.88473e-160	TKO	Ly6a
H2-Eb1.1	7.39294e-159	-0.64045	0.523	0.796	2.06987e-154	TKO	H2-Eb1
mt-Nd4l.1	1.46042e-157	0.625038	0.901	0.747	4.08888e-153	TKO	mt-Nd4l
Gm15284.1	1.93899e-154	-0.605509	0.667	0.936	5.42878e-150	TKO	Gm15284
Gpx2.1	5.22991e-147	-0.465831	0.918	0.96	1.46427e-142	TKO	Gpx2
AA467197.1	4.14245e-142	-0.988253	0.479	0.762	1.1598e-137	TKO	AA467197
H2-D1.1	3.80759e-140	-0.492954	0.775	0.915	1.06605e-135	TKO	H2-D1
Oat.1	1.88062e-137	0.564384	0.881	0.83	5.26535e-133	TKO	Oat
Defa24.1	3.30584e-129	-0.466812	0.894	0.995	9.2557e-125	TKO	Defa24
Rpl39.1	7.18046e-126	0.431261	0.974	0.976	2.01039e-121	TKO	Rpl39
Fth1.1	1.55264e-118	-0.384849	0.981	0.996	4.34709e-114	TKO	Fth1
Sprr2a3.1	3.90512e-118	-1.3195	0.132	0.435	1.09336e-113	TKO	Sprr2a3
mt-Nd4.1	4.94279e-114	0.424769	1	1	1.38388e-109	TKO	mt-Nd4
Tmsb10.1	1.21402e-107	-0.385203	0.96	0.991	3.39902e-103	TKO	Tmsb10
mt-Atp6.1	7.39827e-101	0.345421	1	1	2.07137e-96	TKO	mt-Atp6
Ftl1.1	1.35575e-100	-0.302768	0.984	0.993	3.79583e-96	TKO	Ftl1
Gapdh.1	1.04555e-99	-0.368027	0.899	0.953	2.92732e-95	TKO	Gapdh
Plet1.1	2.46473e-99	-0.393628	0.007	0.211	6.90074e-95	TKO	Plet1
Gsdmc4.1	2.63257e-94	-0.796223	0.298	0.549	7.37067e-90	TKO	Gsdmc4
Ifitm3.1	1.84745e-93	-0.914601	0.392	0.632	5.17248e-89	TKO	Ifitm3
Retnlb.1	1.70181e-89	-1.42225	0.058	0.279	4.76473e-85	TKO	Retnlb
Rps29.1	1.33758e-87	0.253914	0.993	0.993	3.74495e-83	TKO	Rps29
Reg3g.1	5.21404e-87	-0.647287	0.981	0.995	1.45983e-82	TKO	Reg3g
Ly6e.1	1.51385e-86	-0.398124	0.486	0.709	4.23846e-82	TKO	Ly6e
Pglyrp1.1	2.2019e-84	-0.334588	0.857	0.927	6.16487e-80	TKO	Pglyrp1
H2-K1.1	2.60804e-82	-0.306848	0.88	0.959	7.302e-78	TKO	H2-K1
B2m.1	1.1253e-80	-0.370612	0.986	0.991	3.15062e-76	TKO	B2m
Ldha.1	1.24678e-80	-0.409816	0.817	0.909	3.49073e-76	TKO	Ldha
Ang4.1	2.20706e-78	-1.20273	0.217	0.477	6.17934e-74	TKO	Ang4
Rps27.1	1.76147e-77	0.28397	0.995	0.993	4.93175e-73	TKO	Rps27
Bst2.1	2.80914e-77	-0.344344	0.253	0.49	7.86504e-73	TKO	Bst2
mt-Nd2.1	1.8432e-75	0.388867	0.998	0.997	5.1606e-71	TKO	mt-Nd2
Gsdmc2.1	4.45031e-75	-0.578915	0.243	0.469	1.246e-70	TKO	Gsdmc2
H2-DMb1.1	9.78499e-75	-0.295296	0.152	0.377	2.7396e-70	TKO	H2-DMb1
Nnt.1	2.85739e-74	0.253147	0.32	0.122	8.00013e-70	TKO	Nnt
mt-Nd5.1	6.91954e-74	0.378196	0.925	0.868	1.93733e-69	TKO	mt-Nd5
mt-Co1.1	7.25274e-74	0.303771	1	1	2.03062e-69	TKO	mt-Co1
Ceacam10.1	4.42732e-72	-0.325264	0.122	0.335	1.23956e-67	TKO	Ceacam10
Rpl22l1.1	2.77222e-70	0.298976	0.964	0.963	7.76165e-66	TKO	Rpl22l1
Psmb9.1	2.99041e-70	-0.340286	0.41	0.62	8.37256e-66	TKO	Psmb9
mt-Co2.1	8.66907e-68	0.277582	1	1	2.42717e-63	TKO	mt-Co2
Cd177.1	1.46798e-65	-0.315071	0.101	0.293	4.11006e-61	TKO	Cd177
Calr.1	1.76301e-65	-0.297975	0.887	0.956	4.93607e-61	TKO	Calr
mt-Cytb.1	1.95874e-65	0.316089	1	1	5.48409e-61	TKO	mt-Cytb
Isg15.1	2.77577e-65	-0.412262	0.118	0.326	7.77161e-61	TKO	Isg15
H2-DMa.1	5.10673e-65	-0.295721	0.312	0.535	1.42978e-60	TKO	H2-DMa
Aldoa.1	3.45283e-64	-0.346116	0.637	0.795	9.66723e-60	TKO	Aldoa
Duoxa2.1	1.25405e-63	-0.376512	0.3	0.515	3.51109e-59	TKO	Duoxa2
Stat1.1	4.9842e-63	-0.296835	0.341	0.558	1.39548e-58	TKO	Stat1
Chchd10.1	8.93502e-62	-0.304437	0.801	0.89	2.50163e-57	TKO	Chchd10
H2-Q7.1	5.44606e-61	-0.255151	0.088	0.27	1.52479e-56	TKO	H2-Q7
Defa17.1	1.92532e-60	-0.544243	0.198	0.432	5.39052e-56	TKO	Defa17
Rps28.1	6.68868e-60	0.290512	0.958	0.956	1.8727e-55	TKO	Rps28
Cystm1.1	8.37827e-60	-0.326586	0.84	0.916	2.34575e-55	TKO	Cystm1
Plac8.1	3.24651e-59	-0.421823	0.982	0.985	9.08957e-55	TKO	Plac8
Gm1123.1	1.23338e-58	0.32453	0.835	0.769	3.45321e-54	TKO	Gm1123
mt-Nd3.1	1.24061e-57	0.313264	0.957	0.935	3.47346e-53	TKO	mt-Nd3
Duox2.1	1.73719e-57	-0.532691	0.626	0.76	4.86377e-53	TKO	Duox2
Lypd8.1	4.57721e-56	-0.560448	0.913	0.957	1.28153e-51	TKO	Lypd8
Smdt1.1	3.81703e-54	-0.26813	0.835	0.926	1.06869e-49	TKO	Smdt1
Tap1.1	3.86315e-54	-0.257819	0.227	0.423	1.0816e-49	TKO	Tap1
Tspan1.1	1.12552e-53	-0.263006	0.736	0.866	3.15124e-49	TKO	Tspan1
Ccl5.1	1.58882e-52	-0.517126	0.069	0.233	4.44838e-48	TKO	Ccl5
Ndufa4.1	1.87487e-50	0.287065	0.94	0.889	5.24926e-46	TKO	Ndufa4
Mgst1.1	3.03158e-50	0.327061	0.842	0.785	8.48782e-46	TKO	Mgst1
2210407C18Rik.1	3.55802e-50	-0.41411	0.393	0.586	9.96175e-46	TKO	2210407C18Rik
Saa1.1	5.25328e-50	-1.11193	0.14	0.322	1.47081e-45	TKO	Saa1
Serinc3.1	8.85874e-50	0.272361	0.867	0.823	2.48027e-45	TKO	Serinc3
Cdh1.1	1.08459e-49	0.254335	0.902	0.861	3.03663e-45	TKO	Cdh1
Zbp1.1	5.54509e-49	-0.258573	0.129	0.305	1.55251e-44	TKO	Zbp1
Ivns1abp.1	3.87496e-48	0.29872	0.797	0.729	1.08491e-43	TKO	Ivns1abp
Psme2.1	5.92879e-48	-0.272051	0.758	0.865	1.65994e-43	TKO	Psme2
Aqp1.1	1.75193e-47	0.295385	0.457	0.295	4.90506e-43	TKO	Aqp1
Gm14850.1	1.1363e-46	-0.363968	0.211	0.417	3.18141e-42	TKO	Gm14850
Defa22.1	2.42489e-46	-0.357783	0.653	0.847	6.7892e-42	TKO	Defa22
Gm10076.1	6.88805e-46	0.257152	0.868	0.855	1.92852e-41	TKO	Gm10076
Cycs.1	8.11211e-46	-0.339216	0.849	0.9	2.27123e-41	TKO	Cycs
Oasl2.1	1.16965e-44	-0.280427	0.209	0.397	3.27479e-40	TKO	Oasl2
S100g.1	4.52407e-44	0.534372	0.34	0.174	1.26665e-39	TKO	S100g
Upp1.1	2.40836e-43	-0.621545	0.189	0.361	6.74293e-39	TKO	Upp1
Gsdmc3.1	7.73808e-43	-0.290569	0.154	0.312	2.16651e-38	TKO	Gsdmc3
Sgk1.1	1.42831e-41	0.350896	0.245	0.109	3.99899e-37	TKO	Sgk1
Fabp2.1	1.9429e-38	0.508953	0.786	0.684	5.43972e-34	TKO	Fabp2
Fus.1	5.68368e-38	0.258125	0.814	0.757	1.59132e-33	TKO	Fus
Rbm3.1	1.84801e-37	0.258213	0.837	0.796	5.17407e-33	TKO	Rbm3
Zfp36l2.1	1.06547e-36	0.281462	0.637	0.531	2.98309e-32	TKO	Zfp36l2
Car4.1	3.13986e-36	-0.587342	0.256	0.394	8.79099e-32	TKO	Car4
Nfib.1	4.09388e-35	0.25335	0.571	0.442	1.1462e-30	TKO	Nfib
Ifit1bl1.1	3.89101e-34	-0.273171	0.149	0.296	1.08941e-29	TKO	Ifit1bl1
Hes1.1	8.54932e-34	0.278953	0.487	0.355	2.39364e-29	TKO	Hes1
Cftr.1	2.18488e-33	0.256958	0.495	0.359	6.11723e-29	TKO	Cftr
Txnip.1	5.81487e-33	0.260091	0.624	0.52	1.62805e-28	TKO	Txnip
St3gal4.1	4.4655e-31	-0.31447	0.478	0.624	1.25025e-26	TKO	St3gal4
Otc.1	1.99232e-30	0.264298	0.59	0.489	5.5781e-26	TKO	Otc
Reg3b.1	4.0323e-28	-0.413601	0.983	0.998	1.12896e-23	TKO	Reg3b
Slc12a2.1	1.19571e-26	0.331135	0.661	0.558	3.34775e-22	TKO	Slc12a2
Ccnd2.1	2.52002e-25	0.255091	0.758	0.719	7.05556e-21	TKO	Ccnd2
Slc6a20a.1	8.19246e-24	0.281762	0.252	0.15	2.29373e-19	TKO	Slc6a20a
1810065E05Rik.1	3.7829e-19	-0.289965	0.313	0.417	1.05914e-14	TKO	1810065E05Rik
Lgals3.1	3.73804e-16	-0.282832	0.528	0.618	1.04658e-11	TKO	Lgals3
Clps.1	1.29725e-14	-0.439219	0.144	0.232	3.63204e-10	TKO	Clps
Zg16.1	1.45385e-14	1.0381	0.373	0.289	4.07049e-10	TKO	Zg16
Naaladl1.1	5.20863e-14	0.448274	0.468	0.379	1.45831e-09	TKO	Naaladl1
Defa3.1	8.35228e-11	-0.329513	0.102	0.166	2.33847e-06	TKO	Defa3
Pnliprp2.1	1.95361e-10	-0.283992	0.079	0.135	5.46971e-06	TKO	Pnliprp2
Gm15292.1	5.04652e-07	-0.28549	0.085	0.131	0.0141293	TKO	Gm15292
Gm15299.1	7.0877e-07	-0.36	0.075	0.116	0.0198442	TKO	Gm15299
Clca1.1	2.38349e-05	-0.28876	0.241	0.301	0.66733	TKO	Clca1
Fcgbp.1	6.77911e-05	0.65059	0.401	0.365	1	TKO	Fcgbp
Reg4.1	0.00104299	-0.284309	0.123	0.154	1	TKO	Reg4
Mep1a.1	0.00236666	0.270455	0.382	0.353	1	TKO	Mep1a

## Sheet: WT_TKO_Goblet
Supplementary Data Set 2:Differentially expressed genes from bulk single-cell-RNA-Seq of WT and Tnfaip8-/- (TKO) enterocytes.
	p_val	avg_logFC	pct.1	pct.2	p_val_adj
Retnlb	8.03996e-97	2.44775	0.765	0.113	2.25103e-92
Ang4	2.23014e-71	2.3619	0.836	0.359	6.24394e-67
Gm15284	1.33662e-54	0.692874	0.945	0.699	3.74228e-50
AA467197	1.82e-54	0.935095	0.873	0.558	5.09564e-50
Ly6a	1.95219e-54	0.911203	0.621	0.186	5.46573e-50
Cd74	2.43906e-47	0.829924	0.873	0.742	6.82889e-43
Sprr2a3	6.37488e-47	0.828213	0.471	0.071	1.78484e-42
H2-D1	1.16021e-44	0.451554	0.962	0.87	3.24836e-40
Tpt1	1.43153e-44	-0.286839	0.997	0.998	4.00799e-40
Psmb8	1.15557e-42	0.565839	0.838	0.658	3.23535e-38
H2-Aa	4.26857e-42	0.676413	0.733	0.413	1.19511e-37
Defa24	1.16482e-41	1.05044	0.999	0.939	3.26127e-37
Rpl39	3.25944e-41	-0.359874	0.987	0.965	9.12578e-37
H2-Ab1	3.90147e-41	0.648362	0.842	0.628	1.09233e-36
Ftl1	7.46906e-38	0.314983	0.999	0.996	2.09119e-33
Pla2g4c	9.89822e-37	0.672698	0.378	0.054	2.7713e-32
mt-Nd4l	1.2654e-33	-0.507107	0.748	0.9	3.54287e-29
Defa17	2.87815e-33	1.0175	0.586	0.227	8.05823e-29
H2-K1	5.69298e-33	0.321553	0.991	0.959	1.59392e-28
Gm1123	2.71887e-32	-0.407104	0.941	0.989	7.61228e-28
Gpx2	1.3245e-31	0.521834	0.929	0.838	3.70833e-27
mt-Nd4	2.29972e-31	-0.364756	1	1	6.43875e-27
Sec61b	3.95931e-31	0.329566	0.984	0.97	1.10853e-26
B2m	1.02854e-30	0.438151	0.996	0.981	2.87971e-26
Itln1	4.45159e-30	0.818616	0.863	0.593	1.24636e-25
Pglyrp1	9.18352e-30	0.35564	0.966	0.918	2.5712e-25
Ifitm3	1.0005e-29	0.999265	0.645	0.379	2.80119e-25
mt-Atp6	1.12537e-29	-0.304601	1	1	3.15081e-25
Oat	3.26709e-29	-0.445848	0.85	0.866	9.1472e-25
Calr	2.05945e-28	0.315062	0.991	0.944	5.76605e-24
Plet1	4.42071e-26	0.253171	0.217	0.002	1.23771e-21
Cd177	8.944e-26	0.353871	0.438	0.156	2.50414e-21
Ssr4	1.85847e-24	0.339144	0.968	0.918	5.20334e-20
Gapdh	7.16953e-24	0.302009	0.954	0.905	2.00732e-19
Rpl22l1	6.10932e-23	-0.253594	0.987	0.968	1.71049e-18
Reg3g	1.50924e-22	0.615594	0.997	0.991	4.22558e-18
Ceacam10	2.11241e-22	0.338086	0.463	0.201	5.91432e-18
Bst2	3.28283e-22	0.346842	0.608	0.366	9.19125e-18
Serpina1b	4.77621e-22	-0.388748	0.087	0.305	1.33724e-17
H2-Eb1	1.0827e-21	0.544892	0.68	0.5	3.03134e-17
Fth1	1.26499e-21	0.257769	0.997	0.974	3.54173e-17
Cystm1	1.88326e-21	0.289536	0.95	0.874	5.27275e-17
mt-Co1	9.38456e-21	-0.26134	1	1	2.62749e-16
Gsdmc2	1.85782e-20	0.593601	0.518	0.286	5.20153e-16
Ly6e	4.22649e-20	0.314549	0.807	0.61	1.18333e-15
H2-DMb1	8.39506e-20	0.267208	0.407	0.171	2.35045e-15
mt-Cytb	9.89594e-20	-0.271787	1	1	2.77066e-15
mt-Nd2	1.33061e-19	-0.341536	0.994	0.996	3.72544e-15
2210407C18Rik	2.00466e-19	0.440843	0.742	0.519	5.61265e-15
Tmsb10	4.59973e-19	0.281603	1	1	1.28783e-14
Ldha	7.52885e-19	0.31254	0.929	0.848	2.10793e-14
Smdt1	1.21295e-18	0.254528	0.963	0.918	3.39602e-14
mt-Nd3	9.33275e-18	-0.263104	0.941	0.944	2.61298e-13
Fabp2	1.01552e-17	-0.367693	0.886	0.972	2.84324e-13
Pnliprp2	4.60126e-17	0.619726	0.227	0.048	1.28826e-12
Ppib	7.55028e-17	0.260709	0.923	0.816	2.11393e-12
Sec11c	8.49665e-17	0.277367	0.937	0.846	2.37889e-12
Psme2	8.53965e-17	0.298502	0.897	0.79	2.39093e-12
H2-DMa	8.72515e-17	0.281905	0.499	0.286	2.44287e-12
Ssr2	9.72273e-17	0.290677	0.881	0.775	2.72217e-12
Gsdmc4	1.13299e-16	0.744599	0.544	0.374	3.17215e-12
Tap1	3.05371e-16	0.259464	0.457	0.24	8.54977e-12
Tac1	1.58449e-15	0.455225	0.357	0.149	4.43627e-11
Isg15	2.3904e-15	0.310102	0.335	0.132	6.69263e-11
Rbm3	8.98709e-15	-0.281521	0.82	0.861	2.51621e-10
Plac8	1.18497e-14	0.292644	0.996	0.996	3.31768e-10
Ivns1abp	1.32364e-14	-0.258108	0.814	0.861	3.70593e-10
Defa22	1.40179e-14	0.332484	0.826	0.639	3.92474e-10
Duox2	1.44751e-14	0.404124	0.798	0.688	4.05274e-10
Stat1	1.73211e-14	0.262645	0.562	0.374	4.84955e-10
mt-Nd5	2.26661e-14	-0.291047	0.867	0.909	6.34605e-10
Ndufa4	5.23183e-14	-0.282684	0.912	0.935	1.46481e-09
Aldoa	5.7249e-14	0.264992	0.853	0.732	1.60286e-09
St3gal4	5.73685e-14	0.385961	0.693	0.511	1.6062e-09
Zg16	6.31076e-14	-0.938399	0.569	0.742	1.76689e-09
Psmb9	7.72744e-14	0.292439	0.649	0.513	2.16353e-09
Zfp36l2	9.30832e-14	-0.296011	0.519	0.656	2.60614e-09
Clps	1.59136e-13	0.475066	0.295	0.113	4.45548e-09
Slc35b1	7.03204e-13	0.26823	0.705	0.517	1.96883e-08
Mgst1	1.00766e-12	-0.366014	0.678	0.725	2.82126e-08
Slc44a1	1.24525e-12	-0.252004	0.643	0.738	3.48645e-08
Gsdmc3	2.11558e-12	0.297534	0.372	0.199	5.92321e-08
Saa1	3.46846e-12	0.754709	0.271	0.095	9.711e-08
Mien1	4.54648e-12	0.25397	0.776	0.645	1.27292e-07
Reep5	4.8115e-12	0.281351	0.59	0.394	1.34712e-07
Fkbp11	9.47843e-12	0.341676	0.515	0.327	2.65377e-07
Otc	1.04398e-11	-0.251566	0.429	0.565	2.92295e-07
Upp1	1.05774e-11	0.381308	0.271	0.108	2.96145e-07
Manf	1.90923e-11	0.267191	0.892	0.81	5.34546e-07
Psma7	2.97428e-11	0.265672	0.886	0.803	8.3274e-07
Eif4a2	4.68656e-11	-0.257827	0.642	0.751	1.31214e-06
Duoxa2	1.45491e-10	0.282667	0.56	0.39	4.07346e-06
Lrg1	2.41832e-10	0.251782	0.226	0.089	6.77082e-06
Lypd8	1.30872e-09	0.351938	0.99	0.989	3.66416e-05
Defa21	1.84727e-09	0.266077	0.78	0.634	5.17198e-05
S100g	2.13868e-09	-0.275853	0.142	0.284	5.98789e-05
Slc12a2	4.80481e-09	-0.286058	0.745	0.851	0.000134525
Pla2g10	5.39014e-09	0.259523	0.6	0.439	0.000150913
Nupr1	1.61343e-08	0.286589	0.463	0.292	0.000451728
Fcgbp	1.93787e-07	-0.548005	0.935	0.978	0.00542565
Clca1	6.71058e-07	0.44383	0.886	0.799	0.0187883
Mptx1	1.35824e-06	0.60696	0.143	0.054	0.0380281
Tm4sf4	2.78004e-06	-0.338396	0.261	0.39	0.0778356
Rgs2	3.27432e-06	-0.284348	0.36	0.487	0.0916744
Fxyd3	4.60628e-06	0.255288	0.858	0.79	0.128967
Reg3b	7.33258e-06	0.380432	0.999	0.978	0.205297
Agr2	6.44156e-05	0.38532	0.993	0.991	1
Guca2a	8.42488e-05	0.288474	0.999	0.987	1
Reg4	0.00127289	0.447313	0.27	0.188	1
Errfi1	0.00535092	-0.258294	0.206	0.268	1
AY761184	0.0211781	0.454159	0.233	0.173	1
Lyz1	0.281741	-0.316695	0.509	0.465	1
Sepp1	0.394487	-0.317339	0.322	0.344	1

## Sheet: WT_TKO_Enterocyte
Supplementary Data Set 2:Differentially expressed genes from bulk single-cell-RNA-Seq of WT and Tnfaip8-/- (TKO) enterocytes.
	p_val	avg_logFC	pct.1	pct.2	p_val_adj
Cd74	2.1526e-132	1.00548	0.99	0.776	6.02684e-128
Pla2g4c	1.43402e-95	1.59372	0.665	0.123	4.01497e-91
Tmsb10	5.07539e-91	0.635139	0.99	0.934	1.42101e-86
Fth1	1.24169e-89	0.513863	0.999	0.996	3.47647e-85
AA467197	1.97162e-88	0.937427	0.978	0.849	5.52014e-84
Ly6a	3.60039e-86	1.16546	0.746	0.283	1.00804e-81
H2-Aa	1.34013e-84	0.987666	0.862	0.406	3.7521e-80
Gpx2	1.29396e-75	0.574658	0.988	0.908	3.62282e-71
H2-Eb1	1.40195e-75	0.776169	0.798	0.355	3.92518e-71
Defa24	1.23155e-69	0.814713	0.993	0.831	3.4481e-65
Reg3g	1.4414e-67	0.572186	1	1	4.03564e-63
H2-Ab1	6.30294e-67	0.72866	0.912	0.574	1.7647e-62
Gm15284	1.97531e-62	0.707245	0.9	0.548	5.53046e-58
Tpt1	5.2061e-58	-0.32449	0.997	0.998	1.4576e-53
Duox2	5.67074e-57	0.741693	0.919	0.699	1.58769e-52
Ldha	2.00289e-56	0.467	0.982	0.89	5.6077e-52
Sprr2a3	8.69462e-56	1.59216	0.718	0.366	2.43432e-51
Car4	3.75429e-51	0.784857	0.808	0.555	1.05113e-46
mt-Atp6	8.80578e-51	-0.317835	1	1	2.46544e-46
mt-Nd4l	1.04288e-48	-0.633349	0.729	0.871	2.91986e-44
mt-Nd4	2.0172e-48	-0.40302	1	1	5.64776e-44
Gapdh	3.05477e-47	0.378829	0.986	0.923	8.55276e-43
Lypd8	3.8503e-46	0.583959	0.992	0.934	1.07801e-41
Psmb8	7.35688e-44	0.499762	0.818	0.52	2.05978e-39
Plet1	8.69344e-44	0.695718	0.315	0.015	2.43399e-39
Ftl1	1.58819e-42	0.356605	0.994	0.972	4.44663e-38
mt-Co1	5.64214e-42	-0.316241	1	1	1.57969e-37
Cox4i1	3.55046e-40	0.286293	0.996	0.994	9.94059e-36
Defa20	6.22732e-40	0.444323	0.945	0.744	1.74353e-35
Plac8	1.75467e-39	0.400307	0.999	1	4.91272e-35
Naaladl1	1.05963e-38	-0.750307	0.707	0.812	2.96676e-34
Cycs	1.34779e-38	0.396373	0.979	0.945	3.77354e-34
Duoxa2	2.59264e-37	0.500271	0.671	0.335	7.25886e-33
Gsdmc4	4.90591e-37	0.838978	0.674	0.36	1.37356e-32
H2-DMb1	6.15969e-37	0.430299	0.43	0.121	1.72459e-32
Cox8a	1.92591e-36	0.29674	0.996	0.983	5.39217e-32
Calr	3.15596e-36	0.377621	0.96	0.89	8.83605e-32
Slc6a20a	1.10894e-35	-0.598486	0.347	0.581	3.1048e-31
Eif2s2	1.2049e-35	0.438146	0.965	0.853	3.37349e-31
Cox7a2	2.95174e-35	0.296255	0.992	0.971	8.26427e-31
Tspan1	8.23775e-35	0.414079	0.863	0.597	2.30641e-30
Rsrp1	3.18396e-34	-0.408032	0.776	0.882	8.91446e-30
H2-D1	4.84685e-34	0.400586	0.944	0.827	1.35702e-29
Chchd10	4.81506e-33	0.417371	0.899	0.737	1.34812e-28
Ly6e	8.00666e-33	0.474573	0.661	0.364	2.2417e-28
Pglyrp1	8.29273e-33	0.401535	0.947	0.846	2.3218e-28
mt-Nd5	8.97942e-33	-0.417607	0.874	0.928	2.51406e-28
mt-Co2	2.17105e-31	-0.252939	1	1	6.07849e-27
AW112010	3.03956e-31	0.550406	0.69	0.415	8.51016e-27
Cyp4v3	2.15187e-28	-0.510324	0.106	0.312	6.0248e-24
Pigr	1.10701e-27	0.288812	0.989	0.938	3.0994e-23
Spink4	1.22154e-27	0.998291	0.675	0.382	3.42007e-23
Saa1	1.35277e-27	1.15491	0.616	0.379	3.78749e-23
Gmds	1.39662e-27	0.355034	0.88	0.719	3.91025e-23
Psmb9	2.47989e-26	0.384343	0.596	0.327	6.9432e-22
mt-Cytb	2.79672e-26	-0.267961	1	1	7.83026e-22
Upp1	7.28513e-26	0.689415	0.714	0.502	2.03969e-21
Defa17	9.67428e-26	0.31867	0.309	0.074	2.7086e-21
Zbp1	3.97344e-25	0.397443	0.502	0.235	1.11248e-20
Aldoa	4.60911e-25	0.333845	0.887	0.721	1.29046e-20
Bst2	1.10734e-24	0.380883	0.454	0.202	3.10034e-20
Ifitm3	1.17173e-24	0.418655	0.308	0.079	3.2806e-20
Atp5b	1.2828e-24	0.257319	0.984	0.956	3.59159e-20
Dmbt1	1.35219e-24	0.413865	0.942	0.774	3.78587e-20
Ndufb9	2.29774e-24	0.304098	0.943	0.846	6.43321e-20
Gm15308	2.68317e-23	0.337837	0.835	0.601	7.51233e-19
Tmsb4x	3.47608e-23	0.310197	0.997	0.993	9.73232e-19
U90926	5.35652e-23	0.514248	0.281	0.074	1.49972e-18
Mep1a	7.52991e-23	-0.502107	0.768	0.816	2.10823e-18
Cystm1	9.62524e-23	0.334654	0.959	0.873	2.69488e-18
Atp5o	1.03409e-22	0.288686	0.958	0.915	2.89524e-18
Isg15	1.04206e-22	0.515072	0.502	0.241	2.91756e-18
Defa22	1.19908e-22	0.329963	0.794	0.513	3.35719e-18
Atp5e	1.54147e-22	0.262091	0.979	0.923	4.31582e-18
Oat	2.18061e-22	-0.600905	0.729	0.75	6.10529e-18
mt-Nd2	3.65396e-22	-0.310764	0.998	0.998	1.02304e-17
Myl7	8.53298e-22	0.354063	0.403	0.175	2.38906e-17
Cdh1	1.14426e-21	-0.273926	0.894	0.921	3.2037e-17
Smdt1	8.65704e-21	0.26719	0.945	0.864	2.4238e-16
Ndufa4	1.10031e-20	-0.406785	0.771	0.871	3.08064e-16
Lasp1	1.13517e-20	-0.342979	0.838	0.886	3.17826e-16
Rrbp1	1.475e-20	0.257198	0.982	0.941	4.1297e-16
Defb37	1.79307e-20	-0.3172	0.101	0.268	5.02024e-16
H2-DMa	2.88255e-20	0.277329	0.519	0.27	8.07057e-16
Txnip	5.34358e-20	-0.40528	0.405	0.564	1.4961e-15
Anxa4	5.41684e-20	0.288316	0.862	0.673	1.51661e-15
Atp5g1	1.07008e-19	0.348067	0.937	0.868	2.996e-15
Gsdmc2	1.29762e-19	0.544516	0.506	0.279	3.63306e-15
Ang4	1.358e-19	0.466221	0.288	0.086	3.80213e-15
Ndufb8	1.38463e-19	0.297424	0.856	0.71	3.8767e-15
Reg3b	3.5432e-19	0.272385	1	1	9.92025e-15
Aoc1	6.01421e-19	-0.41263	0.731	0.803	1.68386e-14
Psme2	1.07679e-18	0.311616	0.872	0.744	3.01479e-14
Sgk1	1.72164e-18	-0.625641	0.212	0.381	4.82025e-14
Ubd	1.84408e-18	0.506116	0.211	0.046	5.16304e-14
Stat1	4.94977e-18	0.272153	0.561	0.324	1.38584e-13
Ssr4	8.55569e-18	0.263151	0.84	0.658	2.39542e-13
Mgam	2.05858e-17	-0.341982	0.86	0.877	5.76361e-13
Gls	2.26666e-17	-0.414536	0.62	0.715	6.34619e-13
Ctnna1	7.7591e-17	-0.267859	0.831	0.875	2.17239e-12
Rpl39	1.47914e-16	-0.402779	0.941	0.941	4.1413e-12
Clec2h	1.96535e-16	-0.422581	0.915	0.901	5.50258e-12
S100g	4.46476e-16	-0.879621	0.296	0.471	1.25004e-11
2210407C18Rik	5.9783e-16	0.31014	0.354	0.156	1.6738e-11
Slc35b1	6.83228e-16	0.260972	0.645	0.432	1.9129e-11
Hspa8	8.08561e-16	-0.290875	0.756	0.84	2.26381e-11
Cubn	1.07415e-15	-0.553296	0.238	0.386	3.0074e-11
Ifit1bl1	1.43171e-15	0.288615	0.598	0.377	4.0085e-11
mt-Nd3	1.47403e-15	-0.27181	0.93	0.943	4.12698e-11
Maoa	2.53724e-15	-0.357144	0.829	0.873	7.10376e-11
Timm8b	3.51582e-15	0.260726	0.788	0.579	9.84358e-11
Cat	8.70046e-15	-0.343348	0.323	0.472	2.43596e-10
Clic1	1.18363e-14	0.276457	0.632	0.426	3.31392e-10
B2m	2.23166e-14	0.264569	0.997	0.993	6.24819e-10
Tap1	2.57696e-14	0.250241	0.463	0.278	7.21498e-10
Ndufb10	3.80781e-14	0.294656	0.731	0.572	1.06611e-09
Mgst1	4.57332e-14	-0.338214	0.823	0.847	1.28044e-09
Pla2g16	4.85371e-14	0.255064	0.5	0.3	1.35894e-09
Epcam	5.14459e-14	-0.263701	0.999	1	1.44038e-09
Lrg1	1.16265e-13	0.254967	0.159	0.035	3.25517e-09
Atp2b1	1.60216e-13	-0.351232	0.771	0.824	4.48572e-09
Ccl5	2.21349e-13	0.502843	0.191	0.055	6.19733e-09
Fam162a	3.22489e-13	0.276227	0.593	0.39	9.02906e-09
Mkrn2os	4.09099e-13	0.257258	0.598	0.415	1.1454e-08
Slc30a10	5.61113e-13	-0.301729	0.163	0.303	1.571e-08
Rpl22l1	6.87121e-13	-0.323825	0.908	0.912	1.9238e-08
Serinc3	8.08829e-13	-0.257949	0.707	0.761	2.26456e-08
Neat1	1.01334e-12	-0.357188	0.736	0.789	2.83715e-08
Oxct1	1.82928e-12	0.260013	0.741	0.562	5.12162e-08
Slc7a15	2.73887e-12	-0.262755	0.058	0.16	7.6683e-08
Rhoc	3.0049e-12	0.278629	0.429	0.256	8.41312e-08
Ivns1abp	3.20412e-12	-0.328299	0.474	0.581	8.97089e-08
Fabp2	3.76979e-12	-0.714068	0.729	0.805	1.05546e-07
1810065E05Rik	5.4752e-12	0.353143	0.637	0.478	1.53295e-07
Psma7	6.00696e-12	0.268524	0.799	0.653	1.68183e-07
Ogt	6.97624e-12	-0.304775	0.44	0.542	1.95321e-07
Gsdmc3	1.14901e-11	0.282811	0.323	0.169	3.21701e-07
Prdx6	1.51143e-11	0.267688	0.69	0.533	4.23171e-07
Pdzk1	2.00051e-11	-0.464734	0.162	0.285	5.60102e-07
Lgals3	3.00168e-11	0.289241	0.919	0.812	8.4041e-07
Hk2	3.3608e-11	0.258331	0.547	0.373	9.40956e-07
Slc6a14	3.57908e-11	0.334829	0.231	0.094	1.00207e-06
Aldh1a1	9.04478e-11	-0.40479	0.272	0.397	2.53236e-06
Oasl2	1.02548e-10	0.259036	0.549	0.364	2.87113e-06
Tm4sf20	1.42195e-10	0.274479	0.902	0.842	3.98118e-06
Clk1	1.44173e-10	-0.273048	0.429	0.533	4.03656e-06
Prss23	1.71917e-10	-0.293227	0.512	0.605	4.81334e-06
Fabp6	5.12676e-10	-0.304697	0.996	0.991	1.43539e-05
Abcg2	5.39871e-10	-0.386207	0.69	0.737	1.51153e-05
Guca2b	6.92914e-10	-0.506987	0.73	0.75	1.94002e-05
Chka	1.03582e-09	-0.288261	0.412	0.524	2.9001e-05
2010106E10Rik	1.17396e-09	-0.527599	0.346	0.458	3.28684e-05
Wsb1	1.69336e-09	-0.264313	0.335	0.452	4.74108e-05
Rnase4	2.3649e-09	-0.260091	0.199	0.312	6.62126e-05
Cd55	3.26609e-09	0.259427	0.382	0.232	9.14441e-05
Slc34a2	7.96671e-09	-0.575121	0.527	0.579	0.000223052
Vnn1	1.9544e-08	-0.269335	0.216	0.325	0.000547192
Alpi	4.07758e-08	-0.300725	0.184	0.289	0.00114164
Sepp1	4.55492e-08	-0.728595	0.588	0.636	0.00127529
Enpep	2.21001e-07	-0.36048	0.805	0.844	0.00618759
Tspan3	3.74565e-07	-0.299263	0.654	0.682	0.0104871
Xpnpep2	3.87475e-07	-0.274469	0.346	0.432	0.0108485
Hpgd	4.62348e-07	-0.257137	0.306	0.401	0.0129448
Abcb1a	5.47796e-07	-0.292826	0.346	0.436	0.0153372
Zfp36	1.20989e-06	-0.262423	0.396	0.485	0.0338744
Dpep1	3.86039e-06	-0.323175	0.666	0.697	0.108083
Maf	8.81762e-06	-0.268444	0.74	0.763	0.246876
Fos	1.14517e-05	-0.27111	0.295	0.375	0.320626
Slc6a19	1.9868e-05	-0.509246	0.325	0.399	0.556263
Hist1h1c	3.65752e-05	-0.280433	0.236	0.309	1
Dpp4	0.000109952	-0.293052	0.561	0.599	1
Slc10a2	0.000439852	-0.346121	0.625	0.623	1
Ace2	0.00124598	-0.284746	0.527	0.57	1
Slc15a1	0.00206652	-0.320392	0.375	0.412	1
Zg16	0.00434984	-0.683943	0.218	0.272	1
Aspa	0.00466053	-0.292453	0.421	0.441	1
Tmigd1	0.00624861	-0.39622	0.574	0.559	1
Pmp22	0.0210593	-0.332982	0.396	0.425	1
Apoa1	0.104991	-0.290168	0.59	0.577	1
2010109I03Rik	0.370584	-0.257025	0.106	0.119	1
Clca4a	0.396878	-0.293106	0.162	0.175	1
Fcgbp	0.796917	-0.439573	0.215	0.21	1

## Sheet: WT_TKO_Tuft
Supplementary Data Set 2:Differentially expressed genes from bulk single-cell-RNA-Seq of WT and Tnfaip8-/- (TKO) enterocytes.
	p_val	avg_logFC	pct.1	pct.2	p_val_adj
Gm15284	4.53174e-12	1.19268	0.947	0.674	1.2688e-07
Ftl1	9.3941e-11	0.44728	1	1	2.63016e-06
AA467197	2.44339e-10	1.06568	0.895	0.535	6.841e-06
Oat	3.91184e-09	-0.502816	0.857	1	0.000109524
Rpl39	6.0517e-09	-0.366249	1	1	0.000169435
Cystm1	1.23507e-08	0.557338	1	1	0.000345796
Fth1	1.42206e-08	0.450149	1	1	0.000398148
H2-D1	1.9978e-08	0.607176	0.985	0.977	0.000559344
Ndufa4	3.32637e-08	-0.579537	0.932	0.953	0.000931316
Plac8	5.32717e-08	0.540374	1	1	0.0014915
Rps29	7.10953e-08	-0.262807	1	1	0.00199053
Defa20	8.09811e-08	0.85128	0.977	0.814	0.00226731
Pla2g4c	1.22046e-07	1.06935	0.541	0.093	0.00341705
Defa24	1.96611e-07	-0.602077	0.992	0.907	0.00550473
Gm1123	7.36415e-07	-0.474875	0.707	0.953	0.0206182
Gsdmc4	1.02093e-06	1.22499	0.699	0.442	0.0285841
H2-Ab1	1.26394e-06	0.630541	0.82	0.628	0.0353879
B2m	1.56258e-06	0.532313	1	1	0.0437491
Rpl22l1	2.12564e-06	-0.316046	0.977	1	0.0595137
Psmb8	2.2129e-06	0.574633	0.857	0.698	0.0619567
Isg15	3.56721e-06	0.721742	0.481	0.093	0.0998748
Ptpn18	4.44006e-06	0.732455	0.985	0.93	0.124313
Snrnp25	4.5778e-06	0.643423	0.94	0.93	0.128169
Ccnd2	6.37311e-06	-0.544189	0.714	0.907	0.178434
Aldoa	6.51388e-06	0.547287	0.925	0.837	0.182376
Gm15308	1.00137e-05	0.648646	0.902	0.721	0.280364
H2-K1	1.08134e-05	0.507412	0.992	0.953	0.302754
mt-Atp6	1.11623e-05	-0.30769	1	1	0.312523
Cd74	1.1372e-05	0.684545	0.857	0.86	0.318392
Tmsb10	1.37023e-05	0.392151	1	1	0.383637
Gapdh	1.3916e-05	0.440709	0.977	0.953	0.389619
Nfib	1.41836e-05	-0.457084	0.526	0.837	0.397112
Rps28	1.45889e-05	-0.336456	0.992	1	0.408459
Atp5d	1.51703e-05	0.343452	0.992	0.977	0.424738
Ly6a	1.82827e-05	0.863846	0.519	0.209	0.511879
Fis1	2.03743e-05	0.366295	0.85	0.814	0.57044
Ldha	2.24604e-05	0.486011	0.94	0.93	0.628846
Rpl37a	2.25118e-05	-0.261075	1	1	0.630285
Rpl36	2.28595e-05	-0.305403	1	1	0.64002
Cpne3	2.71978e-05	0.667689	0.947	0.93	0.761484
Cdk6	2.75094e-05	-0.354177	0.331	0.674	0.770207
H2-Aa	3.26411e-05	0.636899	0.759	0.465	0.913885
Cpsf6	3.4713e-05	-0.302466	0.489	0.837	0.971893
Rnf213	3.6685e-05	0.540402	0.632	0.372	1
Cryl1	4.53467e-05	-0.250901	0.406	0.744	1
Ly6e	4.66938e-05	0.535973	0.767	0.605	1
Gsdmc2	5.11864e-05	0.944377	0.617	0.395	1
Rpl35	5.29636e-05	-0.276313	0.985	1	1
Ewsr1	5.76688e-05	-0.326193	0.797	0.907	1
Espn	5.87372e-05	0.564066	0.932	0.837	1
Fabp2	6.07649e-05	-0.316186	0.662	0.837	1
Gm10076	6.78393e-05	-0.296729	0.947	1	1
Ms4a8a	7.71651e-05	0.463798	0.895	0.814	1
Chchd10	7.77967e-05	0.330783	0.947	0.977	1
Cct8	8.33818e-05	-0.353292	0.617	0.814	1
Med14	8.90089e-05	-0.265696	0.278	0.605	1
Tkt	8.97963e-05	-0.306332	0.812	0.907	1
Npm1	9.31645e-05	-0.399475	0.857	0.953	1
Hnrnpa2b1	0.000105801	-0.279723	0.985	0.977	1
Rbbp7	0.000114001	-0.328791	0.647	0.907	1
Ndufb9	0.000125255	0.281372	0.97	0.977	1
Oasl2	0.000129688	0.606953	0.669	0.395	1
Atp6v0e	0.000131398	0.28983	0.887	0.767	1
Fubp1	0.000143685	-0.342607	0.639	0.884	1
Gpx2	0.000175326	0.440914	0.902	0.977	1
Gnai2	0.00017597	0.359773	0.977	0.977	1
Fam133b	0.000176386	-0.253256	0.271	0.581	1
D8Ertd738e	0.000177689	0.371037	0.91	0.814	1
Skap2	0.000231629	0.491301	0.932	0.86	1
Tmem256	0.000234017	0.353686	0.91	0.86	1
St3gal4	0.000234838	0.617409	0.722	0.488	1
Smdt1	0.00024884	0.338835	0.977	0.953	1
Rbmxl1	0.000249185	-0.261889	0.308	0.605	1
Vil1	0.000251526	0.416783	0.925	0.93	1
Irf7	0.000256497	0.631129	0.617	0.372	1
Tap1	0.000259616	0.360994	0.526	0.209	1
Trim27	0.000260888	-0.267847	0.308	0.581	1
Mlxipl	0.000283451	-0.269538	0.263	0.558	1
Hdgf	0.000286997	-0.338002	0.797	0.953	1
Sprr2a3	0.000310234	0.838301	0.436	0.14	1
Zfp652	0.000334566	-0.255876	0.323	0.628	1
Pla2g16	0.000339724	0.432764	0.737	0.558	1
Crebbp	0.000347175	-0.260876	0.436	0.814	1
Rbm3	0.000347662	-0.292969	0.857	0.953	1
Ifit1	0.000354928	0.4678	0.331	0.047	1
Cox7a2l	0.000363627	0.325842	0.925	0.837	1
Mgst1	0.000377657	-0.427496	0.812	0.93	1
Rtp4	0.000385033	0.424074	0.481	0.209	1
Ifi44	0.000385532	0.315255	0.278	0.023	1
Aqp1	0.000397047	-0.284656	0.346	0.605	1
Irf2bp2	0.000397304	-0.318063	0.624	0.86	1
Rfx7	0.000473728	-0.251064	0.278	0.558	1
Eny2	0.000476297	-0.32798	0.759	0.884	1
Rcbtb1	0.000518258	-0.33707	0.301	0.605	1
2310039H08Rik	0.000526383	-0.264003	0.481	0.744	1
Oas3	0.00053154	0.308828	0.346	0.07	1
Dpm3	0.00058266	-0.306834	0.624	0.767	1
Pcbp1	0.000583685	-0.259299	0.857	0.953	1
Sfpq	0.000599638	-0.320644	0.797	0.907	1
Zfp36l2	0.00060325	-0.284251	0.541	0.767	1
Serinc3	0.000632739	-0.256285	0.797	0.884	1
Ap2s1	0.000704475	0.277794	0.82	0.674	1
Zfp106	0.000732856	-0.26534	0.496	0.791	1
Nsfl1c	0.000768756	0.365688	0.617	0.372	1
Clca3b	0.000779285	-0.342247	0.571	0.814	1
Agpat2	0.000857126	0.424822	0.647	0.419	1
H2-Eb1	0.000860986	0.459022	0.759	0.628	1
Hck	0.000888724	0.637083	0.932	0.86	1
Prelid1	0.000902237	0.283423	0.865	0.884	1
Ethe1	0.000923861	0.530331	0.865	0.744	1
Pkm	0.000949422	0.529034	0.88	0.721	1
Add3	0.000952612	-0.254429	0.451	0.721	1
Slc1a5	0.00102336	-0.277321	0.398	0.628	1
Pdcd11	0.00103379	-0.255474	0.338	0.628	1
Stat2	0.001067	0.262862	0.293	0.047	1
mt-Nd2	0.0011671	-0.268107	1	1	1
Tmem54	0.00121462	0.302175	0.85	0.837	1
Snrpf	0.00133113	-0.308693	0.789	0.884	1
Tmem106a	0.00133786	0.289532	0.271	0.047	1
Gsdmc3	0.00136824	0.466714	0.504	0.302	1
Stat1	0.00140364	0.359366	0.699	0.558	1
Ube2g1	0.00142557	-0.250264	0.233	0.488	1
Iscu	0.00145067	0.34821	0.632	0.488	1
Mt2	0.00157783	-0.294137	0.421	0.674	1
Ybx3	0.00160638	-0.301166	0.744	0.93	1
Oaz1	0.00164948	0.255577	0.97	0.953	1
Hnrnpl	0.00178818	-0.302611	0.579	0.791	1
Cycs	0.00181974	0.324214	0.932	0.93	1
Lman2	0.00184227	0.29243	0.767	0.674	1
Ltc4s	0.00186341	0.507421	0.805	0.605	1
Zbp1	0.00188305	0.268755	0.316	0.093	1
H2-Q7	0.00188991	0.262292	0.338	0.093	1
Dut	0.00189299	-0.277769	0.444	0.721	1
Ddx6	0.00193104	-0.278347	0.534	0.837	1
Trim2	0.00194085	-0.289947	0.624	0.791	1
Cldn3	0.00195432	0.282572	0.962	0.977	1
Tab2	0.00202409	-0.261367	0.496	0.721	1
Pitpna	0.0020542	0.306103	0.85	0.767	1
Hspa9	0.00211519	-0.27496	0.789	0.907	1
Defa22	0.00221082	0.611015	0.827	0.628	1
Cct4	0.00228434	-0.260326	0.662	0.837	1
Smpdl3a	0.00242536	0.434737	0.617	0.442	1
Matk	0.00249722	0.779914	0.662	0.465	1
Vamp8	0.0026268	0.33767	0.895	0.837	1
Sema5a	0.00265925	-0.258433	0.316	0.581	1
Ptprc	0.00282734	0.57603	0.489	0.233	1
Srsf7	0.00309309	-0.272003	0.677	0.907	1
Erp29	0.00320479	0.374691	0.789	0.721	1
Krt8	0.00338919	0.34207	1	1	1
Srsf1	0.00341578	-0.278024	0.722	0.884	1
Hmgb2	0.00355146	-0.396171	0.744	0.814	1
Baiap2l2	0.00364114	-0.256865	0.474	0.698	1
Trim28	0.00384998	-0.263457	0.594	0.721	1
Nop10	0.00387085	-0.325906	0.857	0.907	1
Ly6g6f	0.00392093	0.513649	0.699	0.535	1
Alox5ap	0.00397421	0.474897	0.917	0.814	1
Pvrl3	0.00398177	-0.263917	0.594	0.767	1
Fyb	0.00420115	0.548487	0.722	0.628	1
Myl7	0.00429118	0.345227	0.474	0.279	1
Rrp7a	0.00436189	0.262619	0.406	0.209	1
mt-Nd4l	0.00445057	-0.302014	0.872	0.93	1
Lypd8	0.00452471	0.567689	0.932	0.977	1
Cps1	0.00456105	-0.279032	0.752	0.907	1
Ppp1ca	0.00460631	0.273855	0.857	0.907	1
Tmem176b	0.00469856	0.581891	0.94	0.953	1
Limd2	0.00498599	0.516777	0.707	0.628	1
Defa21	0.00508007	0.417852	0.842	0.628	1
Mcm6	0.00515941	-0.271692	0.429	0.698	1
Mt1	0.00518928	-0.292391	0.85	0.953	1
Cdhr5	0.00524415	0.467863	0.902	0.93	1
Bst2	0.00529113	0.346683	0.624	0.419	1
Ube2h	0.00532542	-0.257846	0.406	0.628	1
Myh14	0.00541652	0.303947	0.827	0.674	1
Tomm22	0.00574497	0.258988	0.827	0.814	1
Mfn2	0.00584032	0.30122	0.466	0.279	1
Sod2	0.00608763	0.273634	0.789	0.605	1
Fabp1	0.00619724	1.62034	0.519	0.326	1
Desi1	0.00624746	0.316207	0.579	0.442	1
Ifitm2	0.00641286	-0.280237	0.722	0.837	1
Snrpd3	0.00661448	-0.261277	0.662	0.837	1
Dpysl2	0.00742407	0.36663	0.827	0.767	1
Ppp1r14d	0.00742791	0.280671	0.722	0.674	1
Vimp	0.00769515	0.301292	0.774	0.674	1
Chmp4b	0.00783188	0.289205	0.91	0.884	1
Myh9	0.00809489	-0.258848	0.511	0.744	1
Hdlbp	0.00885599	0.25384	0.759	0.605	1
Trim40	0.00934851	0.350896	0.451	0.279	1
Acot7	0.0094793	0.402956	0.669	0.558	1
Ift172	0.00975383	0.311468	0.617	0.442	1
Upp1	0.010007	0.463703	0.308	0.116	1
Lgals3bp	0.0100774	0.33842	0.857	0.814	1
Cdkn1a	0.0101874	0.377173	0.729	0.605	1
Ifit1bl1	0.0105911	0.416524	0.308	0.14	1
Nebl	0.0107119	0.394291	0.632	0.512	1
Rhog	0.0108889	0.257143	0.474	0.279	1
Gng12	0.0109439	0.358556	0.842	0.767	1
Krt18	0.0110544	0.66218	1	1	1
Calm2	0.0113853	0.271447	1	1	1
Sra1	0.0114378	0.304831	0.714	0.674	1
Ppp1r14c	0.012068	0.369674	0.451	0.279	1
Malat1	0.0120736	0.388225	1	1	1
Elovl5	0.0122039	-0.256799	0.346	0.558	1
Zg16	0.0125167	-2.48346	0.218	0.372	1
Slc25a20	0.0131709	0.319315	0.496	0.349	1
BC005561	0.0138462	-0.296601	0.293	0.512	1
Fes	0.013939	0.26145	0.293	0.116	1
Tmem245	0.0139834	0.346639	0.722	0.628	1
Dsg2	0.0143976	0.34367	0.835	0.814	1
Rac2	0.0144869	0.576891	0.669	0.512	1
Nrep	0.0145188	-0.386323	0.18	0.349	1
Tmbim1	0.0145991	0.268714	0.692	0.605	1
Atp6v1f	0.0159796	0.312113	0.872	0.86	1
Ifitm3	0.0164197	0.681062	0.617	0.465	1
Dctn3	0.017021	0.262753	0.729	0.721	1
Ddah1	0.0172643	0.337895	0.669	0.605	1
Usp18	0.0173859	0.265059	0.233	0.07	1
Cd38	0.0176958	0.344062	0.752	0.744	1
Nrgn	0.0179982	0.582067	0.586	0.465	1
Ptpn6	0.0187806	0.254798	0.722	0.581	1
Sh2d7	0.019017	0.40647	0.594	0.465	1
Reep5	0.0194008	0.447591	0.88	0.791	1
Hmgcr	0.0196925	0.293854	0.707	0.651	1
Hmgcs1	0.0202093	0.313068	0.842	0.744	1
Gm14850	0.0203873	0.300557	0.414	0.233	1
Ccl5	0.0213397	0.979566	0.241	0.07	1
Ccdc109b	0.0216902	0.36477	0.481	0.326	1
Abcg2	0.0218919	-0.26138	0.263	0.465	1
Tspan6	0.0246405	0.642469	0.767	0.698	1
Sp100	0.0251421	0.313188	0.286	0.14	1
Cd24a	0.0263665	0.521041	1	1	1
Dtx3l	0.0266052	0.262864	0.579	0.442	1
Gnb1	0.0268128	0.287692	0.94	0.907	1
Basp1	0.0268369	0.409618	0.504	0.349	1
Car4	0.0270371	0.55125	0.376	0.233	1
Dph3	0.0270852	0.294424	0.624	0.605	1
Lamtor4	0.0275261	0.270836	0.752	0.674	1
Tmem246	0.0279541	0.309839	0.398	0.256	1
Ptbp3	0.0291609	0.264645	0.887	0.86	1
Fam117b	0.0300297	0.34909	0.579	0.465	1
Ate1	0.0309226	0.250102	0.263	0.116	1
Tuba1a	0.033377	0.362371	0.805	0.651	1
Chchd3	0.0338349	0.258424	0.602	0.488	1
Ap3s1	0.0355432	0.276986	0.722	0.698	1
Npdc1	0.0381435	0.294387	0.556	0.419	1
Ube2r2	0.0393437	0.263604	0.692	0.558	1
Cdhr2	0.0420683	0.363735	0.677	0.581	1
Strip2	0.0426968	0.35798	0.812	0.791	1
Camk2d	0.0485809	0.272043	0.865	0.837	1
Suco	0.0487954	0.307627	0.669	0.558	1
Myo15b	0.0501511	0.376792	0.797	0.86	1
Klk1	0.0530937	-0.328047	0.113	0.233	1
Abhd16a	0.054101	0.29021	0.489	0.349	1
Retnlb	0.055703	0.442609	0.165	0.047	1
Krt20	0.0563637	0.539866	0.421	0.302	1
Trpm5	0.0573416	0.271816	0.872	0.884	1
Tff3	0.0585213	-1.33299	0.647	0.721	1
Ly6g6d	0.0634541	0.323164	0.534	0.372	1
Rrbp1	0.0640395	0.273348	0.812	0.977	1
Fcgbp	0.0652868	-1.68841	0.293	0.419	1
Sct	0.0672992	0.391283	0.504	0.395	1
Ckap4	0.0711941	0.2797	0.669	0.605	1
Ifi27	0.0747166	0.372011	0.504	0.465	1
Selm	0.0807995	0.42635	0.91	0.953	1
Ero1lb	0.0828154	0.314659	0.398	0.302	1
Ffar3	0.0898676	0.30399	0.511	0.419	1
Kctd12	0.0956259	0.346083	0.985	1	1
Tmem176a	0.0959425	0.41039	0.872	0.86	1
Crip1	0.0976997	0.285922	1	1	1
Stx3	0.0977767	0.264316	0.534	0.488	1
Slc4a7	0.102191	0.278353	0.617	0.558	1
Siglecf	0.103744	0.31782	0.481	0.372	1
Gtf2f2	0.104825	0.274816	0.368	0.279	1
Slc44a4	0.107728	0.280795	0.504	0.488	1
Tubb4b	0.110114	0.267665	0.955	0.93	1
Phlda1	0.110854	0.280452	0.504	0.442	1
Prdx5	0.113387	0.300008	0.797	0.814	1
Ccl6	0.122071	-0.299175	0.173	0.279	1
Muc2	0.125211	-1.03313	0.361	0.465	1
Ccdc28b	0.127328	0.336837	0.504	0.395	1
Rgs2	0.129161	0.418241	0.699	0.721	1
Inpp5j	0.130622	0.288672	0.579	0.535	1
Mlip	0.133739	0.294838	0.429	0.349	1
Sh2d6	0.150087	0.280592	0.955	1	1
Duox2	0.150665	0.290686	0.699	0.721	1
Ckmt1	0.175884	0.267185	0.895	0.977	1
Mptx2	0.187363	0.264744	0.143	0.07	1
Eps8l3	0.196586	0.251374	0.752	0.791	1
Avil	0.197083	0.269187	0.917	0.884	1
Krt23	0.217515	0.281982	0.391	0.302	1
Spink4	0.250877	-1.09471	0.707	0.837	1
Mep1b	0.263621	0.28571	0.241	0.163	1
Reg3g	0.282717	0.363758	0.985	0.977	1
Fabp6	0.309393	0.323021	0.827	0.837	1
Reg3b	0.309772	0.366734	1	1	1
Serpinb1a	0.320372	0.277557	0.887	0.977	1
Apol10a	0.341106	0.365159	0.489	0.512	1
Spink1	0.396342	0.264312	0.789	0.744	1
Saa1	0.413307	0.704654	0.165	0.116	1
2210407C18Rik	0.438246	0.266374	0.481	0.488	1
Slc51b	0.465199	0.253371	0.398	0.349	1
Gda	0.494373	0.28286	0.293	0.279	1
Clca1	0.517178	-0.673386	0.203	0.233	1
Rgs13	0.59834	0.25657	0.977	1	1
Ndrg1	0.651173	0.269018	0.534	0.581	1
Prap1	0.656401	0.300781	0.669	0.698	1
Fbp2	0.838547	0.255892	0.805	0.86	1
Apoa1	0.858648	-0.292846	0.241	0.256	1

## Sheet: WT_TKO_Paneth
Supplementary Data Set 2:Differentially expressed genes from bulk single-cell-RNA-Seq of WT and Tnfaip8-/- (TKO) enterocytes.
	p_val	avg_logFC	pct.1	pct.2	p_val_adj
Retnlb	8.70803e-24	0.892384	0.838	0.387	2.43807e-19
Reg3g	4.95138e-17	0.506663	1	0.993	1.38629e-12
Pglyrp1	8.09112e-17	0.395241	0.979	0.934	2.26535e-12
Ifitm3	2.69254e-16	0.804035	0.926	0.664	7.53858e-12
Gm1123	3.28259e-16	-0.441762	0.725	0.949	9.19058e-12
Ang4	6.98433e-15	0.628279	0.996	0.934	1.95547e-10
Oat	3.90809e-14	-0.520254	0.813	0.898	1.09419e-09
Gm21002	9.035e-14	-0.422849	0.993	1	2.52962e-09
Defa3	1.16232e-12	0.438446	0.986	0.993	3.25426e-08
Rpl39	2.83308e-11	-0.47016	0.982	0.971	7.93205e-07
Hspa5	4.08325e-11	-0.331832	0.863	0.964	1.14323e-06
Defa17	4.68594e-11	0.328913	1	1	1.31197e-06
Tpt1	1.50028e-10	-0.398901	0.986	0.978	4.20047e-06
Gm15284	1.7745e-09	0.402529	1	1	4.96826e-05
Sepw1	1.82433e-09	-0.309889	0.634	0.803	5.10776e-05
AY036118	2.0719e-09	0.264574	0.782	0.591	5.80091e-05
Ceacam10	5.26965e-09	0.301351	0.57	0.292	0.00014754
H2-Aa	7.1394e-09	0.45236	0.827	0.723	0.000199889
S100a6	7.78405e-09	0.312988	0.592	0.292	0.000217938
mt-Nd3	8.74779e-09	-0.287497	0.852	0.971	0.000244921
Lyz1	2.30768e-08	-0.451185	1	1	0.000646103
Bex1	2.32204e-08	-0.365902	0.592	0.73	0.000650124
Rbm3	3.51391e-08	-0.313907	0.764	0.854	0.000983824
Aqp1	3.68144e-08	-0.274543	0.616	0.796	0.00103073
Clca1	3.74226e-08	0.344452	0.313	0.066	0.00104776
Atp1b1	4.81168e-08	-0.27021	0.87	0.912	0.00134717
Cd177	6.67973e-08	0.262256	0.458	0.212	0.00187019
Ccl5	7.33097e-08	0.276825	0.419	0.146	0.00205253
Ddx5	7.5726e-08	-0.263694	0.856	0.949	0.00212018
Gm15299	9.08024e-08	0.579904	0.926	0.876	0.00254228
Ccnd2	1.24647e-07	-0.324904	0.592	0.781	0.00348988
B2m	1.41533e-07	0.368967	0.954	0.92	0.00396265
Slc12a2	1.6932e-07	-0.288012	0.824	0.934	0.00474061
Gm10076	1.9599e-07	-0.308775	0.937	0.942	0.00548732
Npm1	2.31608e-07	-0.35962	0.849	0.883	0.00648457
Clps	2.54152e-07	0.36662	1	0.985	0.00711575
Hadh	2.91814e-07	-0.265983	0.535	0.693	0.00817022
Eef1a1	3.8206e-07	-0.344362	0.993	0.964	0.0106969
Mgst1	4.9575e-07	-0.302669	0.588	0.766	0.01388
Cd74	6.9888e-07	0.514934	0.908	0.869	0.0195672
mt-Nd4l	9.37669e-07	-0.341777	0.651	0.788	0.0262529
Rpl35	1.51766e-06	-0.349381	0.968	0.964	0.0424914
Rpl5	2.04799e-06	-0.30981	0.923	0.934	0.0573397
Spink4	2.24818e-06	0.266554	1	1	0.0629447
Psmb8	2.92495e-06	0.311081	0.637	0.489	0.0818928
H2-Eb1	3.12057e-06	0.421274	0.824	0.73	0.0873697
Hnrnpa2b1	3.66733e-06	-0.270422	0.937	0.942	0.102678
Rps27	3.82334e-06	-0.384553	0.982	0.964	0.107046
Rps3a1	5.2678e-06	-0.308343	0.958	0.949	0.147488
H2-D1	5.70432e-06	0.308579	0.838	0.781	0.15971
Ybx3	7.47058e-06	-0.271576	0.683	0.818	0.209161
Rpl22l1	7.99863e-06	-0.25435	0.975	0.949	0.223946
Mt1	2.65713e-05	-0.383413	0.746	0.847	0.743944
Rpl36a	2.99114e-05	-0.281822	0.968	0.956	0.83746
Eef1b2	4.07997e-05	-0.261629	0.877	0.898	1
Rpl38	4.41304e-05	-0.286781	0.989	0.971	1
Guca2b	4.59448e-05	0.264204	0.968	0.978	1
Rps28	4.91773e-05	-0.308117	0.986	0.971	1
Rpl23	5.58774e-05	-0.269492	0.989	0.971	1
H2-Ab1	6.95745e-05	0.338627	0.82	0.745	1
Rpl37	7.33884e-05	-0.303984	0.996	0.978	1
Rpl17	8.94272e-05	-0.282368	0.979	0.956	1
Rpl36	0.000136631	-0.268225	0.965	0.978	1
Rpl32	0.000148981	-0.274373	1	0.978	1
Rps26	0.000153119	-0.267686	0.975	0.971	1
Rpl22	0.000197567	-0.259601	0.951	0.934	1
Rps29	0.000257915	-0.27812	0.989	0.985	1
Gm15292	0.000573313	0.318734	0.923	0.92	1
Sec61b	0.000817003	0.278923	0.975	0.964	1
2200002D01Rik	0.00228236	-0.27286	0.715	0.759	1
Tmsb10	0.00253875	0.265887	0.975	0.964	1
Pnliprp2	0.00282852	0.363865	0.859	0.854	1
Gpx2	0.0765667	0.251671	0.979	0.934	1
Agr2	0.203465	0.315101	0.954	0.942	1
Reg4	0.214843	0.335697	0.915	0.927	1

## Sheet: WT_TKO_Enteroendocrine
Supplementary Data Set 2:Differentially expressed genes from bulk single-cell-RNA-Seq of WT and Tnfaip8-/- (TKO) enterocytes.
	p_val	avg_logFC	pct.1	pct.2	p_val_adj
Ifitm3	3.35017e-07	1.66569	0.9	0.5	0.00937979
Cd74	4.49067e-07	0.987226	0.95	0.885	0.012573
Gm15284	2.09025e-06	0.697592	1	0.846	0.0585228
H2-Q7	2.82663e-05	0.573342	0.5	0	0.791399
Sec11a	4.14544e-05	0.534197	0.825	0.5	1
Ncstn	4.34165e-05	-0.44836	0.125	0.615	1
H2-D1	4.53661e-05	0.683843	0.95	0.769	1
Gpx2	5.75467e-05	0.536386	0.95	0.923	1
Zbtb6	7.46687e-05	-0.324461	0.025	0.423	1
H2-K1	0.000101969	0.670748	0.925	0.885	1
B2m	0.000105603	0.505779	1	1	1
Psmb8	0.000141621	0.70372	0.8	0.577	1
Rps29	0.000151041	-0.338932	1	1	1
Tmem180	0.000222334	-0.290846	0	0.308	1
Smim15	0.00022547	-0.291011	0.1	0.538	1
Mbd1	0.000259341	-0.431646	0.125	0.538	1
H2-Aa	0.000280523	0.802344	0.8	0.577	1
Stam2	0.000293736	-0.33428	0.075	0.462	1
Oat	0.000346051	-0.486088	0.875	0.923	1
Ccl25	0.000372162	-0.598498	0.325	0.731	1
H2-Eb1	0.000487261	0.681755	0.85	0.692	1
H2-Ab1	0.000528449	0.775703	0.925	0.692	1
Rpl39	0.000546878	-0.275862	1	1	1
Apopt1	0.000554644	-0.355712	0.225	0.654	1
Oaz1	0.000614424	0.436931	0.975	0.962	1
Gapdh	0.0007266	0.422503	0.975	0.923	1
Gm14850	0.000938109	0.488202	0.5	0.077	1
Ceacam10	0.000953118	0.70154	0.675	0.269	1
Ly6e	0.00103151	0.761296	0.775	0.423	1
Cck	0.00115313	1.23519	0.7	0.269	1
Orc3	0.00117534	-0.324779	0.05	0.346	1
Cd177	0.00125587	0.652526	0.675	0.346	1
Mapk1	0.001289	-0.468801	0.475	0.846	1
2019-03-06	0.00129668	-0.457474	0.225	0.538	1
Prelid1	0.00132384	0.471168	0.85	0.692	1
Rnh1	0.00136015	0.483983	0.7	0.346	1
Fabp2	0.00136896	-0.602724	0.7	0.885	1
AW112010	0.00149398	0.842152	0.7	0.462	1
Rpl35	0.00149411	-0.331555	0.975	0.962	1
Wdr13	0.00156863	-0.281753	0.125	0.5	1
Ppp1ca	0.00163145	0.360043	0.9	0.731	1
Zfp628	0.00166386	-0.254594	0	0.231	1
Rpl10	0.00174528	0.274259	1	1	1
Rps27	0.00191976	-0.307806	1	1	1
Pla2g4a	0.00201366	0.374551	0.45	0.115	1
Usp40	0.00235268	-0.28781	0.25	0.654	1
Gltscr2	0.00238757	0.428474	0.75	0.5	1
Auts2	0.00245802	-0.378619	0.375	0.769	1
Setd5	0.00270006	-0.364268	0.3	0.654	1
Slc25a37	0.00274172	-0.264969	0.075	0.385	1
Sfi1	0.00304648	-0.267175	0.025	0.269	1
Mrpl1	0.00305581	-0.307688	0.125	0.462	1
Smagp	0.00317607	0.36222	0.675	0.346	1
Ahctf1	0.00320967	-0.339942	0.15	0.5	1
Ddr1	0.00341236	-0.290282	0.125	0.462	1
Fem1b	0.00352693	-0.308673	0.275	0.654	1
Ptp4a1	0.00370626	-0.401742	0.6	0.885	1
Tpt1	0.00381685	-0.257503	1	1	1
Ptpn12	0.00396547	0.278506	0.275	0	1
Ppip5k1	0.00412768	-0.342834	0.075	0.346	1
Fkbp8	0.00438557	0.380489	0.775	0.615	1
Clic1	0.0045891	0.509368	0.9	0.731	1
Fuca2	0.00468987	-0.309058	0.125	0.423	1
Cask	0.00474869	-0.392236	0.175	0.5	1
Slbp	0.00481894	-0.447621	0.425	0.769	1
Adgra3	0.00483262	-0.276761	0.1	0.385	1
Fam107b	0.00483703	-0.409441	0.225	0.577	1
Kdelr1	0.00498143	0.35707	0.775	0.577	1
Mtor	0.00541471	-0.271881	0.1	0.385	1
Ring1	0.00541471	-0.284653	0.1	0.385	1
Rps28	0.00563602	-0.2753	1	0.962	1
Mien1	0.00575461	0.540235	0.75	0.538	1
Akr1c13	0.00590972	-0.470966	0.325	0.654	1
Riok3	0.00596131	-0.451639	0.175	0.462	1
C77080	0.00617368	-0.450736	0.325	0.654	1
Myo1a	0.00627867	-0.450799	0.35	0.692	1
S100g	0.00630174	-0.252638	0.075	0.346	1
Psme4	0.00633969	0.370419	0.45	0.154	1
Irgm2	0.00644862	0.253794	0.25	0	1
Tmem135	0.00647171	-0.38478	0.125	0.423	1
Crb3	0.00670653	0.322316	0.475	0.192	1
Stard5	0.00677729	-0.426951	0.225	0.538	1
Pabpc4	0.0068806	-0.373007	0.35	0.615	1
Stard10	0.00696788	-0.273528	0.825	1	1
Aftph	0.0073205	-0.357502	0.275	0.692	1
B4galt6	0.00738522	-0.45649	0.275	0.577	1
Uqcc3	0.00759889	0.405214	0.7	0.385	1
Rbm47	0.00765047	-0.368069	0.65	0.885	1
Med14	0.00776188	-0.344932	0.175	0.5	1
mt-Nd4	0.00786068	-0.253618	1	1	1
Rasa2	0.00797669	-0.320084	0.125	0.423	1
Ndufs2	0.00815334	0.281785	0.875	0.731	1
Ociad1	0.00818427	-0.263593	0.375	0.692	1
Lzts3	0.00830413	-0.262925	0.025	0.231	1
Lxn	0.00865923	0.250342	0.325	0.038	1
Abcf1	0.00872256	0.442641	0.725	0.5	1
Rlim	0.00883009	-0.313083	0.175	0.462	1
Pbld2	0.0089255	-0.28183	0.025	0.231	1
Rnf4	0.00895065	-0.369418	0.4	0.692	1
Kin	0.00906378	0.303483	0.375	0.115	1
Nfkbiz	0.00919977	0.453622	0.525	0.192	1
Rtn4	0.00925291	0.337673	0.75	0.462	1
Dnlz	0.00933328	0.278287	0.475	0.154	1
Tubb4b	0.00974831	0.434157	0.875	0.769	1
Anp32b	0.00997862	0.361048	0.875	0.808	1
Calml4	0.0101265	-0.304125	0.8	0.885	1
B4galnt1	0.0104915	-0.456316	0.35	0.615	1
Uqcc2	0.0105043	0.426039	0.825	0.577	1
Gm15308	0.0105178	-0.282286	0.875	0.769	1
Cisd3	0.0106038	-0.469093	0.575	0.731	1
Pias4	0.0106703	-0.27922	0.225	0.538	1
Setd2	0.0107173	-0.289444	0.325	0.615	1
Abcb1a	0.0107387	-0.285491	0.15	0.462	1
Dennd6a	0.0108228	-0.273822	0.2	0.5	1
Csnk1a1	0.0109684	-0.349723	0.8	0.923	1
Dsc2	0.0111587	-0.287194	0.325	0.654	1
Rbm28	0.0112168	-0.373128	0.275	0.538	1
Cd9	0.0113332	0.445794	0.825	0.577	1
Nfia	0.0113969	-0.37279	0.4	0.692	1
Atp1b1	0.011527	-0.31107	0.925	1	1
Ccnk	0.0115662	-0.299123	0.2	0.462	1
Ppp3r1	0.0116424	-0.303052	0.425	0.731	1
Osgep	0.0118489	0.278556	0.425	0.154	1
Grn	0.0123955	0.284385	0.775	0.5	1
Tmprss2	0.0124254	0.340868	0.625	0.269	1
Tbl1xr1	0.0126726	-0.400962	0.2	0.462	1
Psmb9	0.0128377	0.371162	0.725	0.5	1
Plac8	0.0131275	0.277746	0.975	0.962	1
Tcf4	0.0131884	0.342192	0.6	0.308	1
Znrf1	0.0132121	0.316924	0.275	0.038	1
Ccna2	0.0132852	0.394323	0.575	0.385	1
Poldip3	0.0136104	0.307886	0.475	0.192	1
Pecr	0.0136568	-0.365749	0.1	0.346	1
Timm13	0.0138207	0.419071	0.825	0.692	1
Dctn3	0.014316	0.412571	0.7	0.5	1
2210407C18Rik	0.0145215	0.551061	0.675	0.423	1
Hspbp1	0.0145918	0.259451	0.375	0.115	1
Eif6	0.0145968	0.353671	0.8	0.538	1
Bckdk	0.0146537	-0.269548	0.275	0.577	1
Ap2m1	0.014666	0.391846	0.7	0.423	1
Agfg1	0.0148005	-0.26737	0.2	0.5	1
Mrpl24	0.0153417	0.350842	0.675	0.5	1
Mthfd1l	0.0154022	-0.306589	0.125	0.385	1
Hes1	0.0155799	-0.257152	0.425	0.692	1
Rfk	0.0156302	-0.317275	0.5	0.769	1
Tpbg	0.015696	-0.283968	0.075	0.308	1
Sec61b	0.0158746	0.263101	1	0.962	1
Gm6483	0.0161768	-0.279064	0.125	0.385	1
Sec24a	0.0161768	-0.322031	0.125	0.385	1
Reg3g	0.0166174	0.496322	0.975	0.923	1
Kmt2c	0.0171438	-0.361495	0.25	0.5	1
Reep5	0.0172374	0.357858	0.35	0.115	1
M6pr	0.0174526	-0.32893	0.45	0.654	1
Cyp4f14	0.0175264	-0.298354	0.075	0.308	1
Adam10	0.0178363	0.264401	0.7	0.385	1
Tsnax	0.017866	-0.283804	0.25	0.538	1
Tpm1	0.0179395	-0.294846	0.7	0.923	1
Ubald2	0.0182798	0.307497	0.775	0.654	1
2310039H08Rik	0.0183443	-0.33967	0.375	0.654	1
Purb	0.0185887	-0.311433	0.7	0.923	1
Rffl	0.0191854	-0.296711	0.025	0.192	1
Eea1	0.0193913	-0.30219	0.25	0.538	1
Ssr2	0.0194803	0.265814	0.775	0.692	1
Eif2ak2	0.0200142	0.382296	0.425	0.154	1
Fgfbp1	0.020316	-0.361731	0.35	0.577	1
Zmiz2	0.0203452	-0.263015	0.3	0.577	1
Gm10076	0.020472	-0.381092	0.85	0.962	1
Ankrd17	0.0205575	-0.293046	0.425	0.731	1
Serpina1b	0.0205804	-0.358924	0.025	0.192	1
Bex1	0.0206468	-0.316524	0.5	0.692	1
Fam76a	0.0207054	-0.263934	0.15	0.423	1
Aifm1	0.0210616	-0.257009	0.275	0.577	1
Tjp2	0.0213295	0.361648	0.575	0.346	1
Tle1	0.0217193	-0.264092	0.15	0.385	1
Nelfb	0.0217288	0.31115	0.475	0.231	1
Acyp1	0.0222779	0.305849	0.3	0.077	1
Fktn	0.0226001	-0.264386	0.05	0.231	1
Nf2	0.0226999	0.251208	0.425	0.154	1
Fus	0.0227152	-0.349149	0.925	0.846	1
Esyt1	0.0228211	-0.310008	0.125	0.346	1
Gsk3b	0.0230237	0.379809	0.725	0.5	1
Ndufaf4	0.0236586	-0.261189	0.325	0.615	1
Swap70	0.0236622	0.301779	0.425	0.154	1
Defa20	0.0239957	-0.623284	0.975	0.962	1
Ccl5	0.0241852	0.253874	0.25	0.038	1
Rhoq	0.0245202	0.306572	0.3	0.077	1
Shisa5	0.0246668	0.330997	0.525	0.269	1
Wtap	0.0246866	-0.364247	0.3	0.577	1
Tmem258	0.0247027	0.272317	0.925	0.808	1
Cyth2	0.0247665	0.345198	0.35	0.115	1
Mat2b	0.0248468	-0.266766	0.35	0.615	1
Ctcf	0.0249117	-0.27995	0.45	0.731	1
Entpd8	0.0251104	-0.300751	0.125	0.346	1
Atpaf1	0.0251104	-0.317759	0.125	0.346	1
Kmt2d	0.0252912	-0.310934	0.225	0.5	1
Taok3	0.0254431	-0.286089	0.525	0.731	1
H2-T23	0.0257847	0.349592	0.55	0.308	1
Eif5a	0.0260926	0.294701	0.925	0.923	1
Eif4g2	0.0260926	0.277981	0.975	0.846	1
Etfb	0.0262408	0.353538	0.725	0.654	1
H2-Q6	0.0262802	0.317851	0.175	0	1
Tmem236	0.0263278	-0.305694	0.125	0.346	1
Prdx2	0.0265524	0.257826	0.975	0.885	1
Aldh18a1	0.0268355	-0.318504	0.25	0.5	1
mt-Nd5	0.0270126	-0.27731	0.925	1	1
Itln1	0.0270956	-0.25403	0.5	0.231	1
Ubn2	0.0271407	-0.272719	0.4	0.654	1
Epb41l3	0.0274697	-0.344213	0.275	0.538	1
Bola2	0.0274744	-0.265388	0.8	0.846	1
mt-Nd4l	0.0274744	-0.320389	0.75	0.923	1
Cd81	0.0278034	0.320245	0.9	0.846	1
Cab39	0.0279262	-0.257961	0.475	0.731	1
Aurkaip1	0.0281069	0.355769	0.675	0.462	1
Rbbp5	0.0284208	-0.317738	0.175	0.423	1
Ndufa3	0.028522	-0.310529	0.8	0.885	1
Cgn	0.028544	-0.260678	0.275	0.538	1
Tacc3	0.028544	-0.303411	0.275	0.538	1
Usmg5	0.0288824	-0.267092	0.95	0.962	1
Polr1d	0.0290902	0.323252	0.85	0.692	1
Wdr92	0.0295966	0.260333	0.3	0.077	1
Ier2	0.0298087	-0.28823	0.3	0.577	1
Atp5d	0.0298584	0.261725	0.975	0.923	1
Sh3bgrl2	0.0302117	0.3127	0.4	0.192	1
Dpep1	0.0305181	-0.266976	0	0.115	1
Tmem27	0.0305181	-0.403131	0	0.115	1
Cd24a	0.0305814	0.524531	0.9	0.769	1
Med8	0.0308014	0.280584	0.475	0.231	1
Laptm4b	0.030947	0.287445	0.55	0.308	1
Fbxw2	0.031143	-0.283105	0.35	0.654	1
Ankrd12	0.0311499	-0.300324	0.25	0.538	1
Set	0.0315101	-0.261578	0.775	0.923	1
Lrba	0.0317959	-0.264446	0.325	0.615	1
Aasdhppt	0.032146	-0.271152	0.175	0.385	1
Dhx9	0.0324515	-0.308466	0.575	0.769	1
Fbrsl1	0.0325271	0.26676	0.4	0.154	1
Tmem14c	0.0325439	0.303583	0.775	0.692	1
Gatad2b	0.0326592	-0.316529	0.325	0.654	1
Nedd4	0.0326697	-0.347978	0.65	0.769	1
Cldn7	0.0329581	0.280602	0.95	0.962	1
Frk	0.0333138	-0.254756	0.275	0.577	1
Hmgn2	0.0333692	0.340019	0.775	0.538	1
Pex3	0.0336241	0.257575	0.225	0.038	1
Cdkn1b	0.0338598	-0.283759	0.2	0.462	1
Ubxn1	0.0338999	0.278757	0.775	0.654	1
Rps26-ps1	0.0352837	-0.316565	0.425	0.654	1
Sra1	0.0352985	0.274674	0.7	0.538	1
Mgst1	0.035453	-0.29668	0.7	0.923	1
Mlf2	0.0354792	0.281838	0.775	0.577	1
Hps4	0.0356465	-0.309314	0.15	0.346	1
Pdk3	0.0365215	-0.27374	0.3	0.538	1
Cdh1	0.0372857	-0.396744	0.825	0.923	1
Ugt2b35	0.0378763	-0.254534	0.3	0.538	1
Sct	0.0379766	0.370877	0.875	0.577	1
Mrpl16	0.0379818	0.260667	0.425	0.231	1
Cdc37	0.0380085	0.250002	0.65	0.385	1
Coa3	0.0383136	0.263771	0.775	0.692	1
Pxdn	0.0385169	0.257488	0.275	0.077	1
Hnrnph1	0.0395424	-0.25244	0.775	0.923	1
AA467197	0.0397678	0.632504	0.425	0.269	1
Rfc2	0.0398997	0.29836	0.5	0.269	1
Rsf1	0.0399887	-0.361588	0.325	0.5	1
Pdha1	0.040102	-0.268473	0.6	0.769	1
Nop9	0.0401691	-0.299193	0.1	0.269	1
Ckap4	0.0404415	0.250914	0.425	0.192	1
Rasa4	0.0409578	-0.295529	0.2	0.423	1
Commd4	0.0412688	0.26606	0.55	0.385	1
Fam195a	0.0413222	-0.320022	0.225	0.462	1
Trpm2	0.0414198	0.25939	0.15	0	1
Pcna	0.0414269	-0.383506	0.275	0.538	1
Tmem54	0.0414699	0.255427	0.75	0.654	1
Psmg2	0.0421023	-0.286181	0.2	0.385	1
Unc93b1	0.042416	0.313577	0.3	0.115	1
Emc1	0.0429515	-0.253358	0.275	0.538	1
Tm9sf2	0.0431667	-0.274353	0.725	0.923	1
Med10	0.0435833	0.256285	0.45	0.231	1
Chchd10	0.0442936	0.324832	0.875	0.808	1
Prrc1	0.0445591	0.266424	0.4	0.154	1
Arhgap39	0.0447235	0.258773	0.325	0.115	1
Stt3a	0.0449157	-0.341816	0.525	0.692	1
Pccb	0.0452428	-0.251959	0.35	0.577	1
Gspt1	0.0456349	-0.259584	0.375	0.615	1
Bscl2	0.0460751	0.256205	0.375	0.154	1
Cdca2	0.0461827	-0.304217	0.125	0.308	1
Rp9	0.0464478	0.256006	0.675	0.615	1
Ndufa13	0.0474442	0.254816	0.925	0.885	1
2310035C23Rik	0.0478123	-0.272541	0.3	0.5	1
Fam177a	0.0481804	-0.288665	0.15	0.346	1
Stt3b	0.048557	-0.335896	0.6	0.769	1
Nfyb	0.0485658	0.319932	0.45	0.231	1
Creg1	0.0486816	0.309765	0.625	0.423	1
Poldip2	0.0488037	-0.256662	0.375	0.615	1
Eif4h	0.0489071	-0.273484	0.75	0.885	1
Cth	0.0491768	-0.291997	0.275	0.462	1
Flywch2	0.0493456	0.297659	0.35	0.154	1
Copb1	0.0495068	0.274643	0.525	0.346	1
Nol7	0.0510484	0.331728	0.75	0.5	1
Cldn2	0.0511472	-0.293673	0.575	0.731	1
Dlg1	0.0512138	0.25326	0.475	0.269	1
Dicer1	0.0517205	0.26441	0.375	0.154	1
Zmynd8	0.0518031	0.330372	0.6	0.385	1
Nek9	0.0528449	-0.25479	0.225	0.423	1
Ccdc34	0.0530049	0.362052	0.825	0.808	1
Prom1	0.0532923	0.300518	0.75	0.654	1
Aqp1	0.0535046	-0.309396	0.45	0.615	1
Serpina1e	0.0535323	-0.404535	0.025	0.154	1
Adgrd1	0.0535323	-0.49924	0.025	0.154	1
Top1	0.0545565	0.268818	0.775	0.654	1
Rprml	0.0546167	0.288446	0.25	0.077	1
Glrx	0.0547079	-0.555017	0.375	0.577	1
Klhl9	0.0549747	-0.2791	0.275	0.5	1
Pom121	0.0550054	0.341701	0.45	0.269	1
Guk1	0.0553362	0.280395	0.625	0.423	1
Polr2i	0.0556769	0.309534	0.625	0.462	1
Tjp3	0.055697	-0.252826	0.375	0.615	1
Tmem117	0.0560704	-0.270022	0.1	0.269	1
Rps27rt	0.0561507	-0.345123	0.65	0.769	1
Rab7	0.0561882	0.285928	0.675	0.5	1
Pla2g4c	0.0570664	0.413052	0.2	0.038	1
Tmem243	0.0570664	-0.283146	0.075	0.231	1
Psmb5	0.0573223	0.347152	0.7	0.654	1
Tbcb	0.0575417	0.351757	0.55	0.346	1
Rps6ka3	0.0577497	-0.276287	0.3	0.538	1
Trim26	0.0579296	0.2551	0.45	0.231	1
Sumo1	0.0587097	0.250317	0.875	0.692	1
Tuba1b	0.0590925	0.317123	0.875	0.769	1
Ppp2r1a	0.0593674	0.277787	0.55	0.385	1
Akip1	0.059421	-0.26546	0.175	0.346	1
Id1	0.059437	-0.354722	0.375	0.615	1
Gabarap	0.0595289	0.283424	0.9	0.885	1
Cdkal1	0.0597153	0.260272	0.25	0.077	1
Bcl11b	0.0598683	-0.29192	0.45	0.692	1
Rqcd1	0.0599032	-0.261914	0.225	0.462	1
Psme2	0.0599625	0.293571	0.8	0.731	1
Slc35f5	0.0599985	-0.318116	0.075	0.231	1
Cmtm4	0.0606184	-0.309748	0.55	0.769	1
Lasp1	0.0607034	-0.310733	0.75	0.923	1
Zfp330	0.0610154	0.278599	0.425	0.269	1
Tap1	0.0624107	0.263912	0.35	0.192	1
Clns1a	0.06242	0.276073	0.475	0.308	1
Ppp3cb	0.0627324	0.292392	0.625	0.423	1
Pglyrp1	0.0628678	0.270587	0.85	0.846	1
Smim8	0.0630789	-0.268823	0.3	0.5	1
Psma7	0.0631682	0.254269	0.9	0.885	1
Copg2	0.0642254	0.261284	0.3	0.115	1
Myef2	0.0645308	0.312577	0.35	0.154	1
Sst	0.065067	3.53941	0.125	0	1
Lgals1	0.065067	0.29846	0.125	0	1
Isg15	0.065067	0.28279	0.125	0	1
Sgpp2	0.0652771	-0.508603	0.375	0.538	1
Trappc1	0.0667265	0.263957	0.625	0.423	1
Perp	0.0667671	-0.346647	0.45	0.615	1
Tra2b	0.0667683	-0.342768	0.725	0.769	1
Wrn	0.0673066	-0.252697	0.1	0.269	1
Mpc1	0.0674757	-0.257767	0.55	0.731	1
Eif3d	0.0674757	-0.279577	0.525	0.769	1
Mmd	0.0675189	-0.270944	0.275	0.462	1
Ccar1	0.06755	-0.331034	0.35	0.615	1
Trim24	0.0683958	-0.274946	0.25	0.462	1
Ppm1b	0.068866	-0.297537	0.45	0.615	1
Gabarapl2	0.0692204	0.278857	0.725	0.538	1
Papss2	0.0695529	-0.328964	0.075	0.231	1
Utp11l	0.0697569	0.306769	0.45	0.269	1
Tor1aip2	0.0698576	-0.250291	0.45	0.692	1
Naaladl1	0.0698663	-0.389373	0.275	0.462	1
Cldn3	0.0700911	0.259068	0.825	0.769	1
Rheb	0.0711715	0.26902	0.475	0.308	1
Mbd3	0.0714902	0.265325	0.625	0.5	1
Ly6a	0.072128	0.422438	0.35	0.154	1
Mapkapk3	0.0723402	-0.251391	0.15	0.346	1
Cltc	0.0727499	0.263432	0.9	0.769	1
Metap1	0.0732766	-0.257829	0.25	0.462	1
Toporsos	0.0732978	0.277805	0.375	0.192	1
Mical2	0.0732978	-0.27778	0.225	0.423	1
Cst3	0.0736687	0.290106	0.825	0.692	1
Top2b	0.0736739	0.253264	0.575	0.385	1
Foxa1	0.0745234	-0.267724	0.3	0.5	1
Srsf5	0.0750293	-0.265409	0.7	0.808	1
Susd6	0.0752249	0.253567	0.3	0.115	1
Eml4	0.0756697	-0.308547	0.475	0.692	1
Ubap2l	0.0760123	-0.299956	0.5	0.731	1
2200002D01Rik	0.0764275	-0.703331	0.725	0.923	1
Rbm42	0.0765496	-0.342782	0.375	0.538	1
Reg3b	0.0774688	0.30687	1	1	1
Cers4	0.0780039	0.274922	0.275	0.115	1
Wfdc2	0.0782028	0.300493	0.3	0.115	1
Impa1	0.0786875	0.289319	0.55	0.385	1
Fam13a	0.0824395	0.319578	0.3	0.154	1
Tecr	0.0830044	0.280063	0.675	0.5	1
Lyz1	0.0834993	-0.269514	0.325	0.538	1
Klhdc2	0.0842696	0.268907	0.375	0.192	1
Syt5	0.0867144	0.262156	0.175	0.038	1
Phc2	0.0867328	0.256844	0.4	0.231	1
H2-DMa	0.0882947	0.376854	0.55	0.423	1
Aldoa	0.0889888	0.313012	0.725	0.615	1
Foxo1	0.0912281	0.250451	0.275	0.115	1
Pycard	0.0913278	0.30158	0.875	0.846	1
Msl2	0.0916909	-0.258827	0.325	0.538	1
Cyc1	0.0927243	0.275587	0.8	0.769	1
Cd82	0.0933416	0.259884	0.375	0.192	1
Hmgn1	0.0938763	0.280013	0.9	0.808	1
Lgals3bp	0.0938763	0.279227	0.9	0.808	1
Pcm1	0.0949464	-0.251233	0.375	0.538	1
Ezr	0.0952994	-0.316634	0.475	0.654	1
Med13	0.095537	0.352455	0.3	0.154	1
Npc2	0.097588	0.278145	0.85	0.654	1
Slc6a6	0.0977086	-0.321585	0.6	0.731	1
Mapre2	0.098486	0.256959	0.275	0.115	1
Slc25a17	0.098955	-0.259864	0.225	0.385	1
Dnajc10	0.0998136	0.268334	0.375	0.192	1
Tspan3	0.10135	-0.284461	0.55	0.654	1
Nolc1	0.101358	-0.285054	0.425	0.577	1
Nktr	0.102223	0.297631	0.7	0.538	1
Srp14	0.103725	0.250154	0.775	0.615	1
Eef1d	0.104357	0.329708	0.75	0.692	1
Xpo6	0.105855	0.262705	0.35	0.192	1
Ptcd2	0.10667	0.251372	0.325	0.154	1
Pam16	0.108216	0.336253	0.55	0.423	1
Tapbp	0.110142	0.256066	0.625	0.538	1
Sp1	0.111512	-0.305021	0.375	0.577	1
Anpep	0.113557	-0.372636	0.3	0.115	1
Psmc2	0.116727	0.279381	0.5	0.346	1
Ube2a	0.119571	0.268978	0.625	0.5	1
Hells	0.12019	-0.267035	0.35	0.5	1
Sde2	0.120797	0.283226	0.35	0.192	1
Ddhd1	0.121948	-0.2903	0.175	0.308	1
Cdx1	0.12232	0.305321	0.675	0.538	1
Lypd8	0.122863	0.280023	0.925	0.846	1
Pnrc1	0.12293	-0.264562	0.325	0.462	1
Tomm70a	0.123697	-0.309239	0.425	0.577	1
Kdm6a	0.1238	0.319179	0.325	0.192	1
Gse1	0.124779	0.268184	0.35	0.192	1
Pbrm1	0.12501	-0.265836	0.65	0.808	1
Ivns1abp	0.125829	-0.256321	0.875	0.846	1
Cyba	0.1268	0.272242	0.825	0.808	1
Fam135a	0.12713	0.266154	0.45	0.308	1
Msl1	0.12718	-0.281872	0.425	0.577	1
Eps8l3	0.127188	-0.280183	0.375	0.538	1
Arl2bp	0.127986	0.329917	0.55	0.423	1
Dut	0.128016	0.288914	0.725	0.538	1
Chmp4b	0.128709	0.290016	0.875	0.769	1
Mt1	0.12893	-0.259574	0.85	0.846	1
Smim24	0.129581	-0.250477	0.475	0.692	1
Me2	0.130382	-0.278598	0.45	0.615	1
Snrpd2	0.130921	0.266038	0.925	0.808	1
Gnai2	0.131678	0.266791	0.775	0.615	1
Hdlbp	0.133442	0.262095	0.75	0.577	1
Lrp10	0.1337	0.2997	0.65	0.615	1
Snf8	0.134521	0.259786	0.65	0.538	1
Aspa	0.135872	-0.350369	0.025	0.115	1
Baiap2l2	0.137221	-0.290796	0.6	0.692	1
1110037F02Rik	0.13766	0.278394	0.375	0.231	1
Cd47	0.138347	0.389878	0.6	0.462	1
Dnajb11	0.138363	0.298283	0.5	0.346	1
Gsdmc4	0.141738	0.456666	0.35	0.192	1
Reg4	0.143757	-0.48699	0.1	0.231	1
Pdgfa	0.147097	0.275303	0.575	0.423	1
Slc25a51	0.148835	0.278515	0.425	0.346	1
Nrep	0.149611	0.254355	0.2	0.077	1
Gch1	0.15142	0.326941	0.6	0.423	1
Morf4l1	0.154247	0.278328	0.925	0.846	1
Lman2	0.157158	0.262574	0.7	0.577	1
Tmsb10	0.158306	0.313726	0.975	0.923	1
Cd302	0.159384	-0.261296	0.325	0.462	1
Actn4	0.159483	-0.275331	0.475	0.615	1
Srpk1	0.159719	0.255014	0.6	0.5	1
Rhobtb3	0.160066	-0.487472	0.125	0.269	1
Tmem176b	0.162282	0.469687	0.7	0.615	1
Ict1	0.165431	0.300371	0.5	0.423	1
Ccng1	0.165831	0.280256	0.275	0.154	1
Car8	0.165916	0.297993	0.75	0.692	1
Krt20	0.166312	-0.406804	0.625	0.808	1
Tpi1	0.167756	0.260444	0.775	0.769	1
Atxn10	0.170146	-0.327971	0.225	0.346	1
Nol4l	0.171361	0.283278	0.275	0.154	1
Ube2c	0.174276	0.326227	0.6	0.538	1
Sf3b3	0.176451	-0.271675	0.525	0.654	1
Capns1	0.176648	0.3553	0.625	0.462	1
Psmb3	0.176813	0.278846	0.675	0.654	1
Pfdn4	0.177896	-0.254394	0.25	0.385	1
Atf6	0.177896	-0.285383	0.25	0.385	1
Raph1	0.178911	-0.379169	0.5	0.615	1
Tmigd1	0.180851	-0.396587	0.15	0.038	1
Jade1	0.181055	0.258729	0.6	0.423	1
Rpl13-ps3	0.182848	-0.255355	0.35	0.462	1
Nr3c1	0.184941	-0.258638	0.425	0.615	1
App	0.18554	0.257418	0.725	0.577	1
Lcorl	0.18569	-0.25027	0.475	0.654	1
Aldh5a1	0.185798	0.25779	0.3	0.192	1
Mga	0.186319	-0.291736	0.225	0.346	1
Cnot6l	0.187771	0.290787	0.7	0.615	1
Tspo	0.188273	0.256913	0.65	0.577	1
S100a1	0.189633	0.276235	0.55	0.423	1
Zdhhc7	0.191114	0.254385	0.225	0.115	1
Rad21	0.199025	0.265374	0.75	0.615	1
Trim44	0.209612	-0.255818	0.225	0.346	1
Pde3a	0.213745	-0.272666	0.125	0.231	1
Vezf1	0.217286	-0.265727	0.45	0.615	1
Pam	0.218525	0.30448	0.65	0.5	1
Ctsz	0.219637	0.267501	0.525	0.462	1
Acvr1	0.222134	0.250259	0.175	0.077	1
Ptbp1	0.224918	-0.274874	0.625	0.692	1
Fth1	0.226541	0.263184	1	0.962	1
Rph3al	0.227558	0.252312	0.325	0.231	1
Hpgd	0.230576	-0.276144	0.1	0.192	1
Il17re	0.231606	0.295292	0.475	0.346	1
Ccdc53	0.233946	0.30141	0.325	0.231	1
St3gal4	0.235411	-0.342254	0.2	0.346	1
2410004B18Rik	0.236854	0.308816	0.35	0.269	1
Rcn1	0.236935	-0.253872	0.125	0.231	1
Ssbp3	0.237698	0.252343	0.675	0.538	1
Arfgap2	0.243206	-0.265772	0.275	0.385	1
Carhsp1	0.246891	0.276358	0.65	0.538	1
Crip1	0.252824	-0.300658	1	1	1
Sdf2l1	0.253642	0.250737	0.45	0.346	1
Creld2	0.253868	0.324071	0.325	0.231	1
Duoxa2	0.253868	0.252568	0.325	0.231	1
Gcat	0.256816	0.276774	0.4	0.269	1
Gsdmc3	0.261848	0.293338	0.2	0.115	1
Sis	0.26237	-0.560737	0.225	0.346	1
Zfp638	0.26337	-0.294154	0.3	0.385	1
Cdkn1a	0.273905	0.372597	0.475	0.346	1
Ttc19	0.282225	0.25214	0.325	0.231	1
Celf2	0.282843	0.291817	0.25	0.154	1
Fxyd3	0.291882	0.257005	0.75	0.692	1
Laptm4a	0.294928	0.3141	0.675	0.808	1
Msmo1	0.302496	0.345773	0.525	0.462	1
Ccl6	0.316877	0.541896	0.1	0.192	1
Slc51b	0.316877	-0.260399	0.1	0.192	1
Maged2	0.317058	0.255435	0.25	0.154	1
Mgat4c	0.321132	-0.404343	0.15	0.269	1
Enpep	0.32763	-0.448434	0.1	0.192	1
Neat1	0.329186	-0.444514	0.775	0.808	1
Maf	0.337987	-0.289528	0.05	0.115	1
Myc	0.342715	-0.30717	0.325	0.385	1
Csnk1e	0.345172	-0.256846	0.25	0.346	1
Abcg2	0.359483	-0.256738	0.2	0.308	1
Peg3	0.360281	-0.263712	0.525	0.654	1
Syne2	0.368406	-0.270701	0.3	0.385	1
Apobec3	0.375023	0.288512	0.375	0.308	1
C2	0.385357	0.44232	0.15	0.077	1
Mmp7	0.388228	0.534373	0.175	0.269	1
Cyb5r3	0.398887	0.270962	0.575	0.538	1
Hcfc1r1	0.405284	0.274748	0.5	0.423	1
Rundc3a	0.405794	-0.267193	0.4	0.5	1
Tspan31	0.408798	0.273073	0.4	0.385	1
Fabp6	0.409354	-1.10704	0.825	0.692	1
Ifi27l2a	0.412005	0.402851	0.175	0.115	1
Xbp1	0.419668	0.257623	0.625	0.654	1
Chgb	0.427378	0.68674	0.7	0.654	1
Itpr1	0.429172	0.255991	0.325	0.269	1
Anxa5	0.430676	0.252013	0.45	0.346	1
Cep170b	0.4319	0.256501	0.35	0.269	1
Nts	0.48017	-1.98772	0.1	0.154	1
Prss30	0.494682	-0.285978	0.1	0.154	1
Gm15200	0.49567	0.383711	0.3	0.269	1
Iapp	0.499544	1.60382	0.125	0.077	1
Pyy	0.502731	2.11812	0.425	0.385	1
Guca2a	0.504976	0.390634	0.45	0.462	1
Tm4sf4	0.515904	-0.323559	0.425	0.577	1
Guca2b	0.53732	-0.365737	0.2	0.269	1
Scg2	0.539793	-0.290494	0.275	0.346	1
Scin	0.555862	0.459561	0.275	0.231	1
Edf1	0.55833	-0.251277	0.825	0.846	1
Spink1	0.583897	-0.920712	0.45	0.5	1
Sepp1	0.584706	-0.485484	0.6	0.654	1
Apoa1	0.586665	-1.22645	0.3	0.231	1
Arf6	0.622692	-0.256984	0.5	0.577	1
Gas6	0.636121	0.362012	0.425	0.5	1
Muc2	0.650086	0.270892	0.325	0.346	1
Lrpprc	0.689295	0.348129	0.5	0.5	1
Saa1	0.700267	-0.347232	0.15	0.115	1
S100a13	0.77605	-0.358492	0.4	0.462	1
Ghrl	0.78303	-0.698107	0.225	0.192	1
Gm21002	0.85025	-0.512471	0.275	0.308	1
Vim	0.867594	0.5892	0.3	0.346	1
Tff3	0.892271	0.273292	0.625	0.577	1
Klk1	0.94131	0.314909	0.15	0.154	1
Clca1	0.944635	0.408633	0.125	0.115	1
Rgs4	0.947264	-0.287959	0.2	0.192	1

## Sheet: WT_TKO_Intraepith_Lymph
Supplementary Data Set 2:Differentially expressed genes from bulk single-cell-RNA-Seq of WT and Tnfaip8-/- (TKO) enterocytes.
	p_val	avg_logFC	pct.1	pct.2	p_val_adj
Abhd18	5.1023e-07	-0.460329	0	0.227	0.0142854
Snapin	2.55752e-06	-0.445089	0.028	0.318	0.0716055
Rpl39	3.46154e-06	-0.437688	1	1	0.0969162
Rps29	6.84265e-06	-0.346497	1	1	0.191581
Gm26853	1.05133e-05	-0.37897	0.009	0.227	0.294352
Pygo2	2.86997e-05	-0.512858	0.028	0.273	0.803533
Gm15284	3.81917e-05	1.59925	0.926	0.591	1
Defa24	4.82511e-05	0.930404	0.981	0.909	1
Marcks	6.23887e-05	-0.817835	0.287	0.682	1
Btg1	7.90854e-05	-0.6308	0.593	0.818	1
mt-Co1	8.81549e-05	-0.372046	1	1	1
Thoc2	9.83615e-05	-0.585809	0.287	0.682	1
D11Wsu47e	0.000115511	-0.26403	0	0.136	1
Rpl7a-ps5	0.000115511	-0.268268	0	0.136	1
Dpyd	0.000118915	-0.277234	0.009	0.182	1
Slc9a6	0.000118915	-0.296747	0.009	0.182	1
Osbpl11	0.000118915	-0.395183	0.009	0.182	1
Ccr6	0.000128291	-0.589389	0.009	0.182	1
mt-Nd4l	0.000138628	-0.603371	0.667	0.909	1
Snn	0.000160775	-0.26989	0.009	0.182	1
Pla2g7	0.000160775	-0.376567	0.009	0.182	1
Rps2	0.000165986	0.410159	1	1	1
Rpl14	0.00017016	0.440991	0.991	1	1
Cep120	0.000172601	-0.366418	0.037	0.273	1
Slc44a1	0.000179865	-0.745573	0.278	0.636	1
Tma7	0.000209155	0.621415	0.972	0.682	1
Serinc3	0.00022963	-0.572876	0.694	0.909	1
Tpt1	0.00026124	-0.265771	1	1	1
Ldha	0.000275938	0.698079	0.88	0.636	1
mt-Nd4	0.000277491	-0.402007	1	1	1
Mif	0.000289143	0.669608	0.944	0.682	1
Inpp1	0.000291889	-0.358912	0.028	0.227	1
Slc25a37	0.000347797	-0.402241	0.083	0.364	1
Rpl38	0.000445969	-0.286156	0.991	1	1
Set	0.000450533	0.707658	0.87	0.591	1
Ube2i	0.00052814	0.74458	0.583	0.182	1
Csnk1g3	0.000608396	-0.558179	0.176	0.5	1
mt-Atp6	0.000675076	-0.285648	1	1	1
Rps27	0.000722543	-0.295678	1	1	1
Fam168a	0.000790815	-0.28764	0.019	0.182	1
Dnajc15	0.000873913	0.712521	0.481	0.091	1
Csk	0.00091456	0.612058	0.565	0.182	1
Far2	0.000940809	-0.347486	0.056	0.273	1
Hyou1	0.000950601	-0.259079	0.019	0.182	1
Fth1	0.0010437	0.487784	0.991	0.864	1
Acvr1b	0.00114474	-0.318629	0.037	0.227	1
Pex1	0.00121032	-0.332009	0.019	0.182	1
Psmb7	0.00122734	-0.39109	0.509	0.909	1
Rps16	0.00122987	0.265205	1	1	1
Rplp0	0.00128441	0.343257	1	1	1
Rps13	0.00128441	0.291106	0.991	1	1
Sdcbp	0.00139948	-0.467815	0.37	0.682	1
Rptor	0.00151582	-0.331141	0.056	0.273	1
Rps17	0.00152561	0.33179	1	1	1
Pde3b	0.00154437	-0.523788	0.083	0.318	1
Skp1a	0.00157704	-0.535453	0.287	0.591	1
Ephb4	0.00160641	-0.286923	0.009	0.136	1
Hsd11b2	0.00160641	-0.289594	0.009	0.136	1
Lgals1	0.0016129	1.56706	0.556	0.182	1
Defa22	0.0016204	1.15593	0.898	0.682	1
Cog3	0.00169281	-0.265287	0.037	0.227	1
Mien1	0.00199387	0.619941	0.481	0.136	1
Uqcrb	0.00208234	-0.506233	0.75	0.909	1
Cxadr	0.00235746	-0.34319	0.111	0.364	1
Bag4	0.00240019	-0.320701	0.083	0.318	1
Sowahb	0.00249727	-0.343201	0.046	0.227	1
Ssr3	0.0025	-0.408429	0.407	0.682	1
Sh2d4a	0.00259856	-0.349667	0.065	0.273	1
mt-Co2	0.00273625	-0.260044	1	1	1
Flrt3	0.00276952	-0.334463	0.028	0.182	1
Pcyt1a	0.00285106	-0.350506	0.046	0.227	1
Mgea5	0.00292809	-0.477501	0.231	0.545	1
Adprm	0.00340351	-0.266793	0.028	0.182	1
Utrn	0.00349171	-0.451677	0.167	0.409	1
Chchd1	0.00356751	0.417471	0.62	0.227	1
Bend5	0.0035814	-0.329955	0.028	0.182	1
Ptprg	0.0035814	-0.358109	0.028	0.182	1
Smarca4	0.00374989	0.531239	0.537	0.136	1
mt-Nd3	0.00379958	-0.461934	0.917	0.909	1
Ang4	0.00389293	0.73567	0.296	0	1
Aldoa	0.00399089	0.483656	0.796	0.591	1
Rpl22l1	0.00400278	-0.31463	0.981	1	1
Eml2	0.00402944	-0.269226	0.046	0.227	1
Adam10	0.00431343	-0.527479	0.194	0.455	1
Ppp4c	0.00434005	0.507898	0.528	0.136	1
Imp4	0.00452545	-0.322495	0.185	0.455	1
Camta2	0.00457494	-0.250649	0.046	0.227	1
Gm14850	0.00466412	0.660775	0.287	0	1
Jarid2	0.00483885	-0.405017	0.157	0.409	1
Rspry1	0.00491255	-0.461443	0.102	0.318	1
Coq2	0.00502577	-0.337326	0.12	0.364	1
Psmd9	0.00540766	-0.36217	0.102	0.318	1
Stard10	0.00544432	-0.501903	0.194	0.455	1
Morc3	0.00549804	-0.366786	0.12	0.364	1
Git2	0.00550952	-0.457401	0.306	0.591	1
Pole4	0.00559978	0.533861	0.583	0.273	1
Bola3	0.00611745	0.458961	0.62	0.273	1
Rpl7	0.0062356	0.290972	1	0.955	1
Osbpl9	0.00627595	-0.452531	0.13	0.364	1
Sord	0.00651429	-0.282568	0.056	0.227	1
Myo1d	0.00688222	-0.514035	0.139	0.364	1
Kmt2e	0.00702635	-0.263512	0.296	0.591	1
Cldn12	0.00703934	-0.305319	0.056	0.227	1
Atp5k	0.00709673	-0.379921	0.907	1	1
Gm15308	0.00723333	0.84299	0.917	0.591	1
Pcna	0.00748244	0.502044	0.574	0.227	1
Car8	0.0076021	-0.301543	0.056	0.227	1
Mgst1	0.00761109	-0.481273	0.37	0.636	1
Surf1	0.0076954	-0.35331	0.139	0.364	1
Arpc1b	0.00773113	0.555744	0.889	0.773	1
Plek2	0.00779334	-0.326366	0.037	0.182	1
Ccdc14	0.00791575	-0.257973	0.019	0.136	1
Kras	0.00813028	0.379054	0.352	0.045	1
Farp1	0.00814529	-0.271218	0.037	0.182	1
Snx3	0.00825167	0.366089	0.574	0.227	1
Atp7a	0.00836412	-0.25128	0.019	0.136	1
Adck4	0.00836412	-0.252131	0.019	0.136	1
Fam169b	0.00836412	-0.253875	0.019	0.136	1
Pld4	0.00851139	-0.336783	0.037	0.182	1
Usmg5	0.00856589	-0.409751	0.861	0.955	1
Tia1	0.00863301	-0.43063	0.352	0.591	1
Trmt13	0.00885002	-0.25645	0.056	0.227	1
Syne2	0.00889214	-0.286037	0.037	0.182	1
Defa20	0.00902726	1.02175	0.981	0.864	1
Rps6	0.00902924	0.259661	1	1	1
Ms4a6c	0.0093296	-0.351771	0.019	0.136	1
Cd160	0.00941176	0.669068	0.25	0	1
Degs1	0.00941176	0.479886	0.25	0	1
Cenpc1	0.0095375	-0.370159	0.148	0.364	1
Cic	0.0095391	-0.356311	0.111	0.318	1
Tex261	0.0096477	0.423285	0.315	0.045	1
Fip1l1	0.0096477	-0.521078	0.231	0.455	1
Thy1	0.00969872	0.768913	0.352	0.091	1
Gigyf1	0.00969957	-0.283685	0.037	0.182	1
Camta1	0.00973185	-0.257452	0.102	0.318	1
Rad21	0.00975582	0.503969	0.713	0.364	1
Rpl29	0.00979422	0.291844	1	1	1
Sdc4	0.00982214	-0.517734	0.176	0.409	1
Atxn7	0.00998763	-0.428698	0.12	0.318	1
Psmc4	0.0101024	0.493793	0.315	0.045	1
Bbip1	0.0101336	-0.418876	0.306	0.545	1
Gm1123	0.0103034	-0.517708	0.278	0.5	1
Nktr	0.0106258	-0.507951	0.5	0.636	1
Oat	0.0107804	-0.839443	0.602	0.727	1
Gle1	0.0109	0.50022	0.296	0.045	1
Epcam	0.0110013	-0.540119	0.481	0.682	1
Ran	0.0110817	0.455445	0.935	0.864	1
Lat2	0.0111589	-0.338991	0.204	0.455	1
Creld2	0.0111621	0.431631	0.241	0	1
Fam192a	0.0111621	0.423094	0.241	0	1
Pbrm1	0.0112245	-0.400758	0.454	0.727	1
Pdcd4	0.0112907	-0.520014	0.204	0.455	1
5730559C18Rik	0.0114158	-0.385858	0.093	0.273	1
Ralbp1	0.0114467	0.531885	0.528	0.227	1
Zbtb18	0.0116533	-0.360021	0.065	0.227	1
Cd2ap	0.0117571	-0.319705	0.278	0.545	1
Ivns1abp	0.0117686	-0.458581	0.565	0.773	1
Fabp2	0.0118565	-0.264994	0.259	0.5	1
Rps6ka3	0.011891	-0.32001	0.157	0.409	1
Ncoa1	0.0120061	-0.346647	0.12	0.318	1
Nme6	0.0120694	-0.347282	0.065	0.227	1
Smarcc1	0.0121179	0.467127	0.315	0.045	1
Atpaf2	0.0124987	-0.48595	0.065	0.227	1
Galnt7	0.0125192	-0.532652	0.213	0.455	1
Med15	0.0129414	-0.325253	0.065	0.227	1
Chic2	0.0129475	-0.310247	0.333	0.591	1
Ttc3	0.0132134	0.48236	0.231	0	1
Mis18a	0.0132134	0.458528	0.231	0	1
Mrpl52	0.0132813	-0.319845	0.769	0.909	1
Uap1l1	0.0133979	-0.284581	0.065	0.227	1
Styk1	0.0133979	-0.315246	0.065	0.227	1
Chuk	0.0134341	-0.441454	0.204	0.409	1
Smim24	0.0134952	-0.492145	0.259	0.5	1
Uba3	0.0137965	-0.334877	0.12	0.318	1
Uap1	0.0139068	-0.404813	0.296	0.5	1
Dtl	0.0139562	0.546765	0.306	0.045	1
Smim8	0.0144712	-0.319942	0.148	0.364	1
Laptm4a	0.0145731	-0.4583	0.333	0.545	1
Cpsf7	0.0146662	-0.265268	0.111	0.318	1
Vps35	0.0149588	0.431942	0.37	0.091	1
Smad4	0.0149813	-0.3132	0.157	0.364	1
Gm21002	0.0150076	0.780125	0.296	0.045	1
Rpl36al	0.0150616	0.253606	0.981	0.955	1
Abcf1	0.0152604	0.506517	0.5	0.227	1
Yap1	0.0153695	-0.250076	0.065	0.227	1
Svil	0.0153695	-0.315634	0.065	0.227	1
Psmd12	0.0154056	0.458273	0.287	0.045	1
Dgcr8	0.0156137	0.460459	0.222	0	1
Fyb	0.0156137	0.451869	0.222	0	1
Pmepa1	0.0156137	0.448299	0.222	0	1
Gins2	0.0156137	0.385351	0.222	0	1
Ruvbl1	0.0156137	0.382566	0.222	0	1
Upf1	0.0157835	0.451201	0.278	0.045	1
Nfu1	0.0157835	0.426109	0.278	0.045	1
Lrp10	0.0159292	0.462952	0.417	0.136	1
Psmd4	0.0160586	-0.498567	0.324	0.545	1
Tspan13	0.0163789	0.467843	0.407	0.136	1
1110004F10Rik	0.0165753	0.414475	0.37	0.091	1
Gapdh	0.0166822	0.336762	0.991	0.909	1
Eif3g	0.0167338	0.497212	0.426	0.136	1
Naip6	0.0167749	-0.300936	0.046	0.182	1
Tomm7	0.0168217	-0.253551	0.852	0.909	1
Timm8b	0.0168805	0.510126	0.528	0.273	1
Ogt	0.0169126	-0.598347	0.546	0.682	1
Rps7	0.0169671	0.252269	1	1	1
Dctpp1	0.01719	0.534677	0.537	0.227	1
Ssna1	0.0172034	0.434138	0.481	0.182	1
Brd9	0.0172602	-0.288046	0.148	0.364	1
Lsm2	0.0173798	0.543783	0.556	0.273	1
Abcd4	0.0174306	-0.324485	0.046	0.182	1
Mrps24	0.0175452	0.424725	0.685	0.5	1
Polr2f	0.0176215	0.429098	0.63	0.318	1
Oaz1	0.0178449	0.309969	0.981	0.909	1
Eif5a	0.0178694	0.386357	0.889	0.545	1
Zfp36l1	0.0180512	-0.542953	0.306	0.5	1
Wdhd1	0.0184186	0.406105	0.213	0	1
Prps2	0.0184186	0.392175	0.213	0	1
Defa-rs1	0.018487	0.815108	0.278	0.045	1
Ftl1	0.0186077	0.290399	0.972	0.955	1
Commd6	0.0187272	0.415825	0.352	0.091	1
Zfp414	0.0188099	-0.305757	0.046	0.182	1
Nadk	0.0188346	0.358373	0.287	0.045	1
Ccnd3	0.0188561	0.739928	0.37	0.136	1
Cenpm	0.0189298	0.440789	0.269	0.045	1
Klhl24	0.0190936	-0.432854	0.074	0.227	1
Clspn	0.0191362	0.480157	0.296	0.045	1
Tgfbr1	0.0191425	-0.441577	0.176	0.364	1
Sema6d	0.0195347	-0.255326	0.046	0.182	1
B3gnt3	0.0195347	-0.284381	0.046	0.182	1
Ctnnb1	0.0198896	-0.331055	0.648	0.909	1
Smndc1	0.0199852	0.369028	0.296	0.045	1
Bcl7c	0.0203354	-0.362168	0.25	0.455	1
Arl6ip4	0.0207474	0.450162	0.454	0.182	1
Mycbp2	0.0208934	-0.494532	0.231	0.455	1
Fam134c	0.0211631	-0.343211	0.102	0.273	1
Psap	0.0211973	-0.513308	0.546	0.682	1
Dsp	0.0216356	-0.479089	0.25	0.455	1
Cryl1	0.0216765	-0.285734	0.074	0.227	1
Rnaset2b	0.0216765	-0.311157	0.074	0.227	1
Rnase6	0.0216765	-0.318026	0.074	0.227	1
Tmem106b	0.0220018	-0.269796	0.093	0.273	1
Psmd2	0.0222813	0.389858	0.426	0.136	1
Ubxn6	0.0223794	-0.292176	0.102	0.273	1
Dnajc2	0.0225138	0.48498	0.37	0.136	1
Lat	0.0226507	0.65649	0.315	0.091	1
Gstp1	0.02301	-0.305309	0.102	0.273	1
Primpol	0.0231177	-0.28238	0.028	0.136	1
Atpaf1	0.0231177	-0.299822	0.028	0.136	1
Clca3b	0.023138	-0.435034	0.176	0.409	1
Npm3	0.0238748	0.585182	0.602	0.409	1
Gm10110	0.0241707	-0.253211	0.028	0.136	1
Nubp1	0.0242816	0.443115	0.333	0.091	1
Adgre5	0.0245584	-0.48626	0.074	0.227	1
Nucb1	0.0245957	-0.35421	0.204	0.409	1
Ndufa1	0.0246043	-0.430464	0.574	0.682	1
E130309D02Rik	0.0248749	-0.32521	0.13	0.318	1
Gpi1	0.0248944	0.358431	0.648	0.364	1
Eci1	0.025244	-0.346162	0.176	0.364	1
Mpeg1	0.0253257	-0.326838	0.046	0.182	1
Tnfaip8	0.0255066	0.501097	0.194	0	1
Mapkapk3	0.0255066	0.372446	0.194	0	1
Adsl	0.0255066	0.354138	0.194	0	1
2900026A02Rik	0.0255066	0.317073	0.194	0	1
Nap1l1	0.0257211	0.435779	0.806	0.591	1
Med10	0.0258749	0.400488	0.259	0.045	1
Coq7	0.0262315	0.357164	0.278	0.045	1
Nlrp6	0.0266794	-0.316079	0.157	0.364	1
Prkrir	0.0267654	-0.333695	0.139	0.318	1
Gas6	0.0268108	-0.282754	0.13	0.318	1
Tm9sf3	0.0270785	-0.568708	0.704	0.864	1
Ctnna1	0.0271139	-0.454222	0.306	0.5	1
Slc34a2	0.0272318	-0.252779	0.046	0.182	1
Cmtm7	0.0272505	0.470804	0.454	0.182	1
Ifi27	0.0272628	-0.440908	0.148	0.318	1
Tyrobp	0.0277664	-0.311207	0.074	0.227	1
Snrpd1	0.0277872	0.422286	0.657	0.364	1
Psmb8	0.0280536	0.335664	0.843	0.636	1
Mbd2	0.0280649	0.381913	0.565	0.318	1
Rbm15b	0.0283476	-0.350564	0.083	0.227	1
Naa20	0.0284784	0.377032	0.306	0.091	1
Cdhr2	0.0286227	-0.325803	0.074	0.227	1
Galk1	0.0287044	0.400983	0.324	0.091	1
Erp29	0.0291009	0.402521	0.528	0.273	1
Cdc42se1	0.0291674	0.427693	0.296	0.091	1
Comt	0.0293067	0.547083	0.343	0.091	1
Mrpl18	0.0293273	0.379757	0.676	0.409	1
Nit1	0.0295017	-0.25644	0.074	0.227	1
Trpc4ap	0.0297677	-0.269412	0.167	0.364	1
Cant1	0.0297677	-0.280583	0.167	0.364	1
Pmpca	0.0299483	0.335905	0.185	0	1
Setd7	0.0299483	0.326637	0.185	0	1
Cers5	0.0299483	0.320437	0.185	0	1
Cdkn1b	0.0302799	-0.327518	0.111	0.273	1
Cse1l	0.0303397	0.466242	0.454	0.227	1
Rbms1	0.0306298	0.39615	0.269	0.045	1
Cdk4	0.0309426	0.362754	0.583	0.318	1
Cct5	0.030984	0.362521	0.546	0.273	1
Usp33	0.0310783	-0.303056	0.111	0.273	1
Tmsb10	0.0311948	0.368365	0.991	0.955	1
Psip1	0.0313967	0.471047	0.472	0.227	1
Dlst	0.031628	0.390904	0.296	0.091	1
St8sia4	0.0318388	-0.280609	0.13	0.318	1
Hsp90ab1	0.0319239	0.33234	0.963	0.909	1
Ctsc	0.0323166	-0.452263	0.324	0.545	1
Ndufa4	0.032364	-0.312629	0.889	1	1
Lck	0.0325251	0.611628	0.463	0.227	1
Vezf1	0.0325738	-0.435553	0.185	0.364	1
Nrbp1	0.0327817	-0.325249	0.083	0.227	1
mt-Nd2	0.0329375	-0.34286	1	1	1
Ubtf	0.0331217	0.416312	0.361	0.136	1
Pkm	0.0333378	0.398637	0.833	0.682	1
Lsm3	0.0334074	0.328579	0.556	0.273	1
4833439L19Rik	0.033527	-0.36481	0.269	0.455	1
Rfc2	0.0340544	0.418731	0.491	0.227	1
Triap1	0.0342963	-0.254756	0.056	0.182	1
Get4	0.0345205	0.364929	0.315	0.091	1
Abl1	0.0347149	-0.271714	0.083	0.227	1
Rbm25	0.0349691	0.409396	0.685	0.5	1
Ppat	0.0351148	0.345226	0.176	0	1
Ppp2r5e	0.0351148	0.305264	0.176	0	1
Pdcd6	0.0353785	0.392327	0.509	0.273	1
Atp13a2	0.0354543	-0.256346	0.056	0.182	1
Lrrc45	0.0354543	-0.262854	0.056	0.182	1
Ankrd49	0.0354543	-0.28439	0.056	0.182	1
Rnf123	0.0354543	-0.289775	0.056	0.182	1
Smim22	0.0354602	-0.292534	0.296	0.545	1
Mir142hg	0.0357175	-0.323917	0.083	0.227	1
Ctss	0.0357176	-0.418264	0.343	0.545	1
Hnrnpr	0.0359283	-0.31465	0.491	0.682	1
Ube3c	0.0361076	-0.313281	0.148	0.318	1
Golga4	0.0361519	0.376883	0.306	0.091	1
Ubac2	0.0364602	0.320588	0.259	0.045	1
Zg16	0.0364974	0.524537	0.139	0.318	1
Slc25a36	0.0366454	-0.278682	0.056	0.182	1
Chd3	0.036729	0.326852	0.241	0.045	1
Actr2	0.0372819	-0.274022	0.667	0.818	1
Ncln	0.0373574	-0.318306	0.139	0.318	1
Phf3	0.0376841	0.338514	0.361	0.136	1
Kif13a	0.0381405	-0.343008	0.111	0.273	1
Nsfl1c	0.0383356	-0.280125	0.176	0.364	1
Vamp3	0.0383632	0.344275	0.231	0.045	1
Ncaph2	0.0384602	0.371637	0.38	0.136	1
Rpa3	0.0388226	-0.278236	0.389	0.636	1
Dolpp1	0.0388746	-0.257352	0.083	0.227	1
Fam175b	0.0388746	-0.267092	0.083	0.227	1
Zbed3	0.0388746	-0.269105	0.083	0.227	1
Tmem123	0.0391369	-0.316576	0.25	0.455	1
Cdk13	0.0391611	0.306143	0.241	0.045	1
Csnk2b	0.0392252	0.283423	0.528	0.273	1
Ppp1r15b	0.0392971	-0.40353	0.333	0.5	1
Senp6	0.0394351	0.297523	0.426	0.182	1
Cdk2ap1	0.0395443	0.372376	0.343	0.136	1
Serinc1	0.0396624	-0.343586	0.213	0.409	1
Idh1	0.0397268	-0.301662	0.204	0.409	1
Vps54	0.039734	-0.358186	0.12	0.273	1
Ppp2ca	0.0398969	0.417399	0.685	0.364	1
Ubald1	0.0399783	-0.266046	0.083	0.227	1
Setd2	0.0400016	-0.336232	0.176	0.364	1
Cycs	0.0401685	0.43946	0.806	0.727	1
Eef1d	0.0402193	0.28785	0.694	0.364	1
Pten	0.0406084	0.403581	0.306	0.091	1
Tox4	0.0406949	0.279776	0.25	0.045	1
Abhd17a	0.040695	0.372138	0.398	0.182	1
Mlxip	0.0407173	-0.299829	0.12	0.273	1
Nckap1l	0.0407173	-0.406662	0.12	0.273	1
Ero1l	0.0410898	-0.407521	0.093	0.227	1
Cd8b1	0.0411199	0.599337	0.167	0	1
Sprr2a3	0.0411199	0.565473	0.167	0	1
Bcl2l13	0.0411199	0.318872	0.167	0	1
Emb	0.0411199	0.318806	0.167	0	1
Ccdc127	0.0411199	0.310853	0.167	0	1
Gnl2	0.0411199	0.260671	0.167	0	1
Fcer1g	0.0413659	-0.350078	0.167	0.364	1
Psma1	0.041435	0.327703	0.667	0.409	1
Tceb2	0.0419869	0.296452	0.972	0.818	1
Tuba1a	0.0426155	0.388186	0.241	0.045	1
Nup85	0.0427124	0.369415	0.231	0.045	1
Snrpd2	0.0427565	0.404255	0.824	0.682	1
Anapc11	0.0430893	0.417189	0.574	0.318	1
Ndufb5	0.0432899	-0.265703	0.713	0.773	1
Edf1	0.0435407	0.35617	0.75	0.5	1
Chchd4	0.0437811	0.387502	0.278	0.091	1
BC005537	0.0439047	-0.350584	0.5	0.591	1
Atp8b1	0.0441059	-0.420435	0.259	0.455	1
Mphosph6	0.0444843	-0.393967	0.157	0.318	1
Brd7	0.0445261	-0.32114	0.278	0.455	1
Cebpb	0.0445306	-0.282965	0.056	0.182	1
Fermt3	0.04467	0.369377	0.306	0.091	1
Coa3	0.0449901	0.386218	0.546	0.318	1
Ankrd40	0.0453725	-0.3265	0.176	0.364	1
Capzb	0.0455825	0.337949	0.796	0.636	1
Timm17a	0.045748	0.340147	0.343	0.136	1
Cdkn2d	0.0460634	0.319356	0.25	0.045	1
Arid4b	0.0460634	0.269594	0.25	0.045	1
Strap	0.0471269	0.381706	0.454	0.227	1
Zfp217	0.0471737	-0.363067	0.083	0.227	1
Wac	0.0471983	-0.290873	0.37	0.545	1
Snx1	0.0472676	-0.300238	0.241	0.409	1
Gna13	0.047353	0.295477	0.491	0.227	1
Ppp1r11	0.0476622	0.378948	0.296	0.091	1
Chmp4b	0.0478508	0.339867	0.741	0.455	1
Casp8ap2	0.0479933	0.401476	0.287	0.091	1
Pmm1	0.0480953	0.339005	0.157	0	1
Uck2	0.0480953	0.312338	0.157	0	1
Thoc6	0.0480953	0.301482	0.157	0	1
Cdc7	0.0480953	0.299761	0.157	0	1
Dpcd	0.0480953	0.298949	0.157	0	1
Sac3d1	0.0480953	0.268891	0.157	0	1
Nme2	0.0480953	0.263302	0.157	0	1
Phf8	0.0480953	0.261251	0.157	0	1
Actr10	0.0480953	0.257852	0.157	0	1
Brms1	0.0480953	0.257716	0.157	0	1
Npc2	0.0486725	-0.299728	0.426	0.591	1
Fam32a	0.0489346	0.318161	0.324	0.091	1
Scaf11	0.0491315	0.361319	0.426	0.182	1
Gramd4	0.0493503	-0.375905	0.12	0.273	1
Mrpl12	0.049424	0.275723	0.574	0.364	1
Ccdc25	0.0496696	-0.255545	0.213	0.409	1
Hsp90aa1	0.0497564	0.469996	0.824	0.773	1
Vcl	0.0499463	-0.250751	0.037	0.136	1
H2afz	0.0504786	0.309913	0.981	1	1
Gm8369	0.0506488	-0.344162	0.157	0.318	1
Elf3	0.0507529	-0.33146	0.25	0.455	1
Mex3c	0.0508098	-0.30829	0.093	0.227	1
Pak1	0.0508098	-0.324403	0.093	0.227	1
D8Ertd738e	0.0511117	0.302616	0.75	0.545	1
Rab3gap2	0.0513105	-0.279263	0.065	0.182	1
Ppm1k	0.0513105	-0.320264	0.065	0.182	1
Rad51	0.0513387	0.356696	0.241	0.045	1
Il17rc	0.0516124	-0.329433	0.148	0.318	1
Ufm1	0.051987	0.341868	0.417	0.182	1
Ybx1	0.0523298	0.28091	0.972	0.909	1
Rpl4	0.0523362	0.270801	1	0.955	1
Commd2	0.0523943	0.270221	0.241	0.045	1
Tcf12	0.0527058	-0.275056	0.306	0.5	1
Tuba1b	0.0527915	0.387438	0.806	0.727	1
Yars	0.0528268	0.29264	0.222	0.045	1
Taf1d	0.0533672	-0.36714	0.213	0.364	1
Ppm1h	0.0535204	-0.305208	0.093	0.227	1
Tulp4	0.0536229	-0.294802	0.194	0.364	1
Epb41	0.053763	0.268906	0.231	0.045	1
Ppp1r9a	0.0537712	-0.26694	0.037	0.136	1
Fes	0.0537712	-0.330697	0.037	0.136	1
Tmc8	0.0537712	-0.358865	0.037	0.136	1
Man1a2	0.0538368	-0.265655	0.231	0.409	1
Uchl3	0.0545197	0.411296	0.454	0.227	1
Znrd1	0.0546801	-0.275899	0.185	0.364	1
Cct8	0.0550179	0.369015	0.546	0.318	1
Denr	0.0551339	0.325109	0.426	0.182	1
Eif3f	0.0553489	0.281479	0.833	0.682	1
Glrx2	0.055777	-0.324749	0.185	0.364	1
Esyt1	0.0558338	0.37868	0.306	0.091	1
Tesc	0.0561949	0.362361	0.148	0	1
Cep19	0.0561949	0.272891	0.148	0	1
Unc119	0.0561949	0.265896	0.148	0	1
Fiz1	0.0561949	0.264174	0.148	0	1
Inip	0.0561949	0.250815	0.148	0	1
Ddx3y	0.0562077	0.385577	0.278	0.091	1
Dnajc19	0.0563758	0.405628	0.519	0.364	1
Park7	0.0565385	0.350797	0.704	0.5	1
Cyfip1	0.0567907	-0.293425	0.12	0.273	1
Pin1	0.0568659	0.354271	0.287	0.091	1
Slc12a2	0.0570938	-0.658247	0.296	0.455	1
Twf2	0.0571611	0.313909	0.231	0.045	1
Ndfip1	0.0574035	0.266037	0.222	0.045	1
Serhl	0.0574035	0.261661	0.222	0.045	1
Atp6v0b	0.0575836	0.27302	0.361	0.136	1
Tox3	0.0577728	-0.33592	0.065	0.182	1
Ash1l	0.0579922	-0.305032	0.296	0.5	1
Rnf141	0.0581172	-0.250687	0.12	0.273	1
Adck5	0.0582431	-0.281254	0.13	0.273	1
Serpinb1a	0.0583149	-0.311027	0.343	0.545	1
Spn	0.0583328	0.320923	0.231	0.045	1
Psmg4	0.0583554	-0.263474	0.361	0.545	1
Pnisr	0.0584227	-0.359017	0.407	0.591	1
Txnip	0.0585979	-0.36556	0.167	0.318	1
Tmem243	0.0587121	-0.265242	0.148	0.318	1
Adipor2	0.0589637	0.348455	0.259	0.091	1
Zfp36l2	0.0592992	-0.41342	0.361	0.545	1
Slc39a7	0.0594694	-0.256072	0.12	0.273	1
Eef1g	0.0594812	0.274918	0.954	0.909	1
Kctd12	0.05949	-0.269223	0.065	0.182	1
Mrps18c	0.0596697	0.325122	0.491	0.273	1
Bmpr2	0.0599646	-0.276524	0.037	0.136	1
Ikzf3	0.060344	0.379217	0.389	0.182	1
1110008P14Rik	0.0604021	0.400962	0.324	0.136	1
Mmadhc	0.0605775	0.335582	0.278	0.091	1
Itch	0.0606758	-0.392035	0.204	0.364	1
Mtpn	0.0607523	0.292906	0.62	0.409	1
Ezh2	0.0609924	0.451985	0.463	0.273	1
Itgae	0.0612257	0.457894	0.213	0.045	1
Nfxl1	0.0612494	-0.252748	0.065	0.182	1
Rbm26	0.0614522	-0.333037	0.194	0.364	1
Krt18	0.0616238	-0.410659	0.315	0.5	1
Lcorl	0.0622943	-0.271436	0.13	0.273	1
Dnajc24	0.0623859	-0.25085	0.093	0.227	1
Cpsf6	0.0626943	-0.270982	0.444	0.636	1
Ube2s	0.0629948	0.378912	0.769	0.545	1
Tmem63b	0.0630517	-0.250216	0.065	0.182	1
Peli1	0.063641	-0.416768	0.398	0.545	1
Ube3b	0.0638093	0.277449	0.213	0.045	1
Ints1	0.063882	0.313055	0.204	0.045	1
Ppp4r1	0.0639755	-0.261821	0.093	0.227	1
Defa17	0.0643561	-0.499875	0.352	0.136	1
Qrich1	0.0646755	0.304124	0.287	0.091	1
Fam46a	0.0651226	-0.42399	0.13	0.273	1
Grap	0.0651344	0.324475	0.213	0.045	1
Hspa4	0.0651353	0.358881	0.463	0.227	1
Agr2	0.0651417	-0.408084	0.12	0.273	1
Ddx19a	0.0652316	0.374539	0.204	0.045	1
Mtf2	0.0654502	0.334324	0.352	0.136	1
Zbtb7a	0.0655813	-0.305671	0.491	0.682	1
Gzmk	0.0655983	0.414017	0.139	0	1
Pla2g4c	0.0655983	0.360617	0.139	0	1
Bach2	0.0655983	0.342625	0.139	0	1
B9d2	0.0655983	0.313937	0.139	0	1
Cinp	0.0655983	0.280873	0.139	0	1
Aip	0.0655983	0.275671	0.139	0	1
Ncoa5	0.0655983	0.268009	0.139	0	1
Ciao1	0.0655983	0.260905	0.139	0	1
Ly9	0.0655983	0.255029	0.139	0	1
Parg	0.0655983	0.253708	0.139	0	1
Tatdn2	0.0655983	0.251162	0.139	0	1
Cldn2	0.0656556	-0.328286	0.241	0.409	1
Dgat1	0.0656899	-0.377282	0.213	0.364	1
Pet100	0.0660169	-0.33743	0.324	0.5	1
Apitd1	0.0660635	0.394445	0.259	0.091	1
Cand1	0.066431	0.318572	0.278	0.091	1
Cisd1	0.0664548	0.322425	0.537	0.318	1
Iqgap1	0.0664811	-0.253961	0.574	0.773	1
DHRSX	0.0665759	-0.262987	0.13	0.273	1
Dnajc21	0.0666046	0.345852	0.204	0.045	1
Slf1	0.0666046	0.302537	0.204	0.045	1
Cdh1	0.0668412	-0.360739	0.352	0.545	1
Rab5a	0.066918	-0.314046	0.213	0.364	1
Ifitm3	0.0670628	0.628046	0.287	0.091	1
Itln1	0.0674028	0.50142	0.37	0.136	1
Tmem205	0.0677532	-0.369341	0.139	0.273	1
Cftr	0.0678529	-0.309523	0.157	0.318	1
Ly6a	0.068522	0.72859	0.361	0.182	1
Xrcc1	0.0685812	0.327155	0.259	0.091	1
Smek1	0.0686089	0.401894	0.315	0.136	1
Reep6	0.0687232	-0.306688	0.065	0.182	1
Polr3k	0.0688648	0.313368	0.333	0.136	1
Zfp622	0.0689144	0.256083	0.222	0.045	1
Setd1b	0.0689144	-0.314605	0.167	0.318	1
Higd2a	0.0697036	-0.327964	0.491	0.636	1
Ankrd10	0.0699811	0.314966	0.352	0.136	1
Gm14851	0.0701682	0.883745	0.306	0.136	1
Lgals2	0.0704117	-0.39588	0.537	0.727	1
Defa21	0.070674	0.803806	0.778	0.545	1
Riok3	0.0708939	-0.357013	0.102	0.227	1
Cdkn3	0.071097	-0.288095	0.13	0.273	1
Ap3s1	0.0716455	0.292682	0.426	0.227	1
Rps6kb1	0.0724429	0.362804	0.444	0.227	1
Taok3	0.072864	-0.348265	0.315	0.455	1
Sepw1	0.0729186	0.38833	0.898	0.727	1
Calr	0.0729411	0.271691	0.852	0.682	1
Gm2a	0.0731491	-0.359285	0.167	0.318	1
Casc3	0.0735698	-0.251136	0.157	0.318	1
Hnrnpab	0.0737143	0.314543	0.87	0.727	1
Paip1	0.0742295	-0.37222	0.093	0.227	1
Gemin6	0.0742487	-0.264103	0.13	0.273	1
Cnn2	0.0744363	0.415657	0.639	0.455	1
H13	0.0746893	-0.334666	0.213	0.364	1
Selt	0.0747345	0.290092	0.481	0.273	1
Atp1b1	0.0749562	-0.395781	0.398	0.591	1
Odc1	0.0752885	0.409198	0.454	0.273	1
Tmem14c	0.0753854	0.363949	0.63	0.409	1
Gsr	0.0761172	-0.271876	0.509	0.636	1
Ube2m	0.0764285	0.335793	0.463	0.227	1
Ccl4	0.076517	1.14385	0.13	0	1
Mns1	0.076517	0.304103	0.13	0	1
Zfp280b	0.076517	0.264	0.13	0	1
Prim2	0.076517	0.251622	0.13	0	1
Use1	0.0771029	0.287873	0.519	0.318	1
Uqcc2	0.0774544	0.369273	0.556	0.364	1
Apex1	0.077802	0.458549	0.306	0.136	1
Scpep1	0.0779621	-0.28665	0.102	0.227	1
Sdf2l1	0.0780354	0.417507	0.361	0.182	1
Romo1	0.0788656	-0.269536	0.694	0.864	1
Ifi47	0.0792968	0.388253	0.361	0.182	1
Psmc5	0.0795503	-0.275234	0.241	0.409	1
Slc43a2	0.0798161	-0.262918	0.102	0.227	1
Ostc	0.0799469	-0.379527	0.556	0.636	1
Trappc6b	0.0800556	0.281477	0.333	0.136	1
Tgfb1	0.0801107	0.309102	0.287	0.091	1
Lrrc16a	0.0801776	-0.255222	0.074	0.182	1
Lrrc41	0.0801776	-0.267766	0.074	0.182	1
Ugt2b34	0.0802685	-0.291448	0.213	0.364	1
Emc2	0.0806784	-0.281808	0.167	0.318	1
Mrps15	0.0811202	0.391704	0.343	0.182	1
Slc25a11	0.0813854	0.274115	0.333	0.136	1
Dek	0.081477	0.341339	0.593	0.409	1
Mapre2	0.0820793	0.262968	0.324	0.136	1
Psme3	0.0823303	0.353066	0.38	0.182	1
Wdr26	0.0825282	-0.302638	0.333	0.5	1
Gpx1	0.0827708	-0.484729	0.769	0.727	1
Kat7	0.0836105	0.272853	0.194	0.045	1
Cenpv	0.083629	0.309318	0.38	0.182	1
Fabp5	0.0838739	0.4188	0.259	0.091	1
Tm7sf3	0.0845408	-0.265325	0.074	0.182	1
Rpl10-ps3	0.0846714	0.269848	0.269	0.091	1
Suclg2	0.085161	-0.35944	0.241	0.409	1
Capg	0.0852633	-0.46491	0.185	0.318	1
Cd19	0.0854904	-0.403322	0.167	0.318	1
H2-D1	0.0861486	0.369677	0.769	0.727	1
Ralgps2	0.0861817	-0.367217	0.213	0.364	1
Hells	0.0866084	0.331981	0.491	0.273	1
Arhgap19	0.0867167	0.289624	0.204	0.045	1
Fndc3a	0.0867167	0.251796	0.204	0.045	1
Lurap1l	0.0867933	-0.282913	0.074	0.182	1
Vipas39	0.0867933	-0.358688	0.074	0.182	1
Pbk	0.0869308	0.288815	0.259	0.091	1
Plekha2	0.0869326	0.321334	0.315	0.136	1
2810474O19Rik	0.0869326	-0.363323	0.259	0.409	1
Elovl1	0.0870629	0.289664	0.194	0.045	1
Adrbk1	0.0877611	0.309022	0.398	0.182	1
Ifi27l2a	0.0877616	-0.511805	0.333	0.5	1
Parp1	0.088306	0.301491	0.333	0.136	1
Chd4	0.0887407	0.345057	0.574	0.409	1
Gm2000	0.0888346	-0.258236	0.361	0.5	1
Yrdc	0.0889472	-0.302343	0.111	0.227	1
Arcn1	0.0890769	-0.291707	0.343	0.5	1
Eif4g1	0.089125	-0.372283	0.454	0.545	1
Traf7	0.0891649	0.288816	0.25	0.091	1
Ccne2	0.0892009	0.302963	0.12	0	1
Rrp1b	0.0892009	0.263977	0.12	0	1
Pde6d	0.0892009	0.256689	0.12	0	1
Ccr5	0.0892009	0.25627	0.12	0	1
Aaas	0.0892009	0.250629	0.12	0	1
B4galt1	0.0895742	-0.408029	0.176	0.318	1
Hsd17b10	0.0897454	-0.259261	0.269	0.455	1
Lpp	0.0900275	-0.341073	0.287	0.455	1
Psmb3	0.0902057	0.3124	0.62	0.5	1
Stoml2	0.0902069	0.253552	0.204	0.045	1
Tbrg1	0.0903732	-0.312193	0.324	0.455	1
Mcm6	0.0903955	0.411541	0.556	0.364	1
Akirin1	0.0904041	0.347837	0.352	0.182	1
Ormdl2	0.090477	-0.280638	0.343	0.455	1
Phf6	0.0905735	0.360501	0.324	0.136	1
Nfyc	0.0908409	0.303597	0.185	0.045	1
Cps1	0.0916957	-0.317352	0.343	0.545	1
Purb	0.0918397	-0.391551	0.537	0.591	1
Nfia	0.0919939	-0.411092	0.157	0.273	1
Pde7a	0.0920556	0.337467	0.324	0.136	1
Spata24	0.0920875	-0.254699	0.046	0.136	1
Smim4	0.0921949	-0.407987	0.194	0.318	1
Tspan8	0.092322	-0.253961	0.417	0.591	1
Dnajc9	0.0926317	0.355351	0.519	0.364	1
Map3k1	0.0933809	-0.463587	0.148	0.273	1
Mep1b	0.0938183	-0.277304	0.102	0.227	1
Pabpc4	0.0939565	-0.267857	0.278	0.455	1
Ifi35	0.0940234	-0.28015	0.167	0.318	1
Basp1	0.0943643	0.338246	0.315	0.136	1
Coq5	0.0946036	0.279763	0.185	0.045	1
Osbpl3	0.094725	-0.328929	0.176	0.318	1
Klf5	0.0947528	-0.298764	0.296	0.455	1
Pde4b	0.0950024	-0.251897	0.046	0.136	1
Mylip	0.0950024	-0.312202	0.046	0.136	1
Med30	0.0954566	0.375823	0.333	0.182	1
Cdc42ep5	0.0955057	-0.303351	0.241	0.364	1
Srp54b	0.0955854	0.295095	0.472	0.273	1
Mkrn1	0.095692	0.271161	0.5	0.273	1
Csrp2	0.0957646	-0.367159	0.306	0.455	1
N4bp1	0.0957656	0.292538	0.25	0.091	1
Bzw1	0.0957933	0.343988	0.694	0.5	1
Tomm34	0.0961988	0.285796	0.194	0.045	1
Brwd3	0.0962904	-0.367423	0.074	0.182	1
Batf	0.0962923	-0.267392	0.074	0.182	1
Lasp1	0.0964719	-0.253504	0.509	0.636	1
Ranbp1	0.0965399	0.319631	0.769	0.773	1
Atrx	0.0966584	0.300765	0.454	0.273	1
Sae1	0.0966666	0.305144	0.306	0.136	1
Tor1aip2	0.0973726	0.285421	0.269	0.091	1
Xpo7	0.0976224	-0.2579	0.167	0.318	1
Tpi1	0.0977315	0.404816	0.62	0.591	1
Eno1	0.0977365	0.274109	0.63	0.409	1
Lin7c	0.0983448	-0.271077	0.204	0.364	1
Bud31	0.0984145	0.252609	0.5	0.273	1
Gins4	0.0984903	0.279328	0.185	0.045	1
Slmo2	0.0987583	0.283201	0.361	0.182	1
Parl	0.0987655	0.366597	0.231	0.091	1
AA467197	0.0987663	0.539205	0.407	0.227	1
Mgrn1	0.0987925	-0.288759	0.074	0.182	1
Ctsd	0.0990621	0.256318	0.269	0.091	1
Socs4	0.0990844	-0.33016	0.148	0.273	1
Clk1	0.0992675	-0.305056	0.296	0.455	1
Atp13a1	0.099955	0.266548	0.241	0.091	1
Cwc15	0.0999609	0.307848	0.444	0.273	1
Bcl2	0.10011	-0.386577	0.176	0.318	1
N4bp2	0.100481	0.2676	0.185	0.045	1
Svip	0.100481	-0.286263	0.139	0.273	1
Aars	0.101049	0.2602	0.472	0.227	1
Btk	0.101344	-0.344526	0.074	0.182	1
Ptprd	0.101549	-0.252089	0.111	0.227	1
Fbxo33	0.101549	-0.264432	0.111	0.227	1
Ccdc167	0.101549	-0.267574	0.111	0.227	1
Ncf1	0.101549	-0.27303	0.111	0.227	1
Ube2w	0.101549	-0.28289	0.111	0.227	1
Zfp703	0.101549	-0.288619	0.111	0.227	1
Otc	0.102395	-0.307712	0.185	0.318	1
Hmces	0.102503	0.503673	0.185	0.045	1
Map4k2	0.102503	0.268962	0.185	0.045	1
Nek7	0.102503	-0.304344	0.139	0.273	1
Paxip1	0.102503	-0.349567	0.139	0.273	1
Rpa2	0.102511	0.276218	0.269	0.091	1
Camk2d	0.102591	-0.304645	0.417	0.545	1
Acp1	0.102843	0.268753	0.389	0.182	1
Pak2	0.102906	0.281901	0.537	0.364	1
Suox	0.103061	-0.410086	0.222	0.364	1
2700094K13Rik	0.103174	0.431465	0.694	0.591	1
Tagln2	0.103408	0.518107	0.769	0.727	1
Irf9	0.103781	-0.275808	0.111	0.227	1
Dnajc10	0.103781	-0.297164	0.111	0.227	1
Ppp1ca	0.103838	0.273722	0.806	0.636	1
Slc13a1	0.103948	0.290989	0.111	0	1
Tomm20	0.104247	0.312497	0.778	0.591	1
Ddx21	0.104603	0.353313	0.537	0.318	1
Pold2	0.104825	0.306289	0.176	0.045	1
Stk10	0.104825	0.297992	0.176	0.045	1
Qk	0.105412	0.347029	0.241	0.091	1
Slc25a4	0.105413	0.350359	0.463	0.273	1
Pigr	0.105729	-0.402001	0.481	0.636	1
Zfr	0.10613	-0.272875	0.185	0.318	1
2810417H13Rik	0.106309	0.355943	0.796	0.636	1
Krt8	0.106325	-0.430434	0.639	0.773	1
Skap1	0.10696	0.388436	0.176	0.045	1
Txlna	0.10696	0.304263	0.176	0.045	1
Htra2	0.10696	0.28377	0.176	0.045	1
Faim	0.10696	0.280481	0.176	0.045	1
Dap3	0.107703	0.289209	0.343	0.182	1
Exoc3	0.108037	0.286441	0.231	0.091	1
Snx17	0.108037	-0.266932	0.185	0.318	1
Dnajb11	0.108247	0.261829	0.306	0.136	1
Trp53inp1	0.108363	-0.40832	0.111	0.227	1
Supt20	0.109179	0.258228	0.241	0.091	1
Slc1a5	0.109696	-0.372492	0.213	0.364	1
Pnkd	0.109828	0.290562	0.361	0.182	1
Mff	0.109972	0.343564	0.231	0.091	1
Ik	0.11047	-0.272504	0.296	0.455	1
Prlr	0.110713	-0.294164	0.111	0.227	1
Ints7	0.111933	0.386391	0.231	0.091	1
Desi1	0.112739	0.328507	0.343	0.182	1
Scd2	0.113052	-0.429031	0.435	0.545	1
Taz	0.113103	-0.255341	0.111	0.227	1
Aebp2	0.11315	0.250485	0.324	0.136	1
Ubl4a	0.114284	0.273066	0.315	0.136	1
Plk1	0.115029	0.330567	0.241	0.091	1
Melk	0.115659	-0.313449	0.148	0.273	1
Mt2	0.11567	-0.833435	0.176	0.318	1
Crlf3	0.116692	0.252019	0.259	0.091	1
Vps36	0.116709	-0.322292	0.269	0.409	1
Kif5b	0.117495	0.293749	0.5	0.318	1
Tmpo	0.118111	0.329057	0.639	0.409	1
Dock8	0.118156	0.254522	0.176	0.045	1
Irgm1	0.118413	-0.319224	0.12	0.227	1
Ccni	0.118668	-0.361495	0.352	0.455	1
Slc38a1	0.119196	0.277353	0.407	0.227	1
Nup210	0.119423	0.27924	0.481	0.273	1
Kars	0.119962	0.316146	0.38	0.227	1
Gtf2a2	0.120352	0.382953	0.546	0.364	1
Rpl6l	0.120639	0.321955	0.343	0.182	1
Fosl2	0.120871	-0.295343	0.12	0.227	1
Clca1	0.121119	0.86129	0.102	0	1
Eri1	0.121995	0.270771	0.25	0.091	1
Zap70	0.122196	0.255582	0.185	0.045	1
Tpd52	0.122201	-0.284768	0.361	0.5	1
Msh2	0.122884	0.25511	0.176	0.045	1
Lpxn	0.123367	0.316651	0.343	0.182	1
Ipo5	0.123438	0.305018	0.426	0.227	1
Ddx39b	0.124014	-0.34419	0.611	0.682	1
Trmt6	0.124065	0.250137	0.25	0.091	1
Ndufc2	0.124555	-0.252024	0.722	0.682	1
Sec13	0.124793	0.306077	0.407	0.273	1
Sf3a3	0.125323	0.251375	0.241	0.091	1
Vasp	0.125354	0.372202	0.5	0.364	1
Xpo1	0.126389	0.250547	0.37	0.182	1
Ddx27	0.126449	0.250536	0.231	0.091	1
Fgl2	0.127077	-0.291501	0.148	0.273	1
Ndufb10	0.127824	0.279633	0.583	0.364	1
Ptgfrn	0.12833	-0.323707	0.083	0.182	1
Laptm4b	0.128484	-0.271294	0.12	0.227	1
Rp9	0.129327	0.266043	0.491	0.273	1
Smchd1	0.129464	0.315752	0.454	0.273	1
Odf2	0.129661	0.330097	0.222	0.091	1
Mdm4	0.129889	-0.289356	0.231	0.364	1
Tmem55b	0.13084	0.253824	0.167	0.045	1
Emc8	0.130946	0.253761	0.287	0.136	1
Hnrnpm	0.131261	0.301	0.731	0.591	1
Mprip	0.131836	0.263752	0.241	0.091	1
Efnb1	0.131883	-0.255849	0.148	0.273	1
Cd63	0.132882	-0.382001	0.25	0.364	1
Anxa6	0.133293	0.356681	0.315	0.136	1
Sart1	0.134056	0.259917	0.278	0.136	1
Ifitm2	0.134243	-0.297088	0.269	0.455	1
Bank1	0.134428	-0.423911	0.083	0.182	1
Akap13	0.134441	-0.404662	0.491	0.545	1
Nedd9	0.134828	0.257953	0.25	0.091	1
Ppp6r1	0.134828	-0.365889	0.204	0.318	1
Lyar	0.135241	0.308964	0.491	0.318	1
Cnot1	0.135269	-0.35907	0.38	0.5	1
1810037I17Rik	0.135295	0.258148	0.676	0.545	1
Slc35a1	0.13607	-0.436448	0.13	0.227	1
Nsmce4a	0.136346	0.281442	0.38	0.227	1
Jagn1	0.137685	0.256669	0.231	0.091	1
Rab11b	0.138268	0.281727	0.38	0.227	1
Aco1	0.138369	-0.278434	0.167	0.273	1
Kansl3	0.138745	0.251102	0.167	0.045	1
Rdx	0.138903	0.371544	0.222	0.091	1
Ppp2r5c	0.138903	0.261956	0.222	0.091	1
Deptor	0.139209	-0.435786	0.12	0.227	1
H2-Q7	0.139914	0.520209	0.426	0.273	1
Rab8a	0.140211	0.252224	0.38	0.227	1
Sh3glb1	0.140293	-0.30402	0.361	0.5	1
Gcnt2	0.140355	-0.362146	0.056	0.136	1
Man1a	0.141	-0.305652	0.213	0.318	1
Gtf3c1	0.141995	-0.339254	0.12	0.227	1
Eea1	0.141995	-0.369604	0.12	0.227	1
Mrps34	0.142012	-0.345685	0.259	0.364	1
Dock10	0.142363	0.30109	0.296	0.136	1
Gapvd1	0.142389	0.256903	0.231	0.091	1
Tipin	0.142796	0.252079	0.407	0.227	1
Sms	0.142797	0.3109	0.407	0.227	1
Xrn2	0.143165	-0.331381	0.333	0.455	1
Rap1b	0.143181	0.253871	0.583	0.364	1
Pigx	0.143673	0.331114	0.306	0.182	1
Prmt5	0.143711	0.270473	0.222	0.091	1
Ptrh2	0.143992	-0.265794	0.083	0.182	1
Rnf126	0.144758	0.297748	0.259	0.136	1
Adrm1	0.14487	0.2558	0.213	0.091	1
Mbd3	0.146166	0.317967	0.38	0.227	1
Cd7	0.147177	-0.448372	0.333	0.455	1
Strn3	0.147178	0.297729	0.278	0.136	1
Txn2	0.14738	0.321988	0.417	0.273	1
Cd72	0.148107	-0.319419	0.056	0.136	1
Tmed5	0.148193	0.269255	0.38	0.227	1
Slc6a6	0.148752	-0.259961	0.278	0.409	1
Ireb2	0.149264	-0.262045	0.194	0.318	1
Amica1	0.149676	0.282354	0.231	0.091	1
Ogdh	0.150773	-0.389953	0.398	0.5	1
Eif4a3	0.152691	0.342549	0.37	0.227	1
Emp3	0.152705	0.431319	0.287	0.136	1
Stt3b	0.153081	-0.366146	0.519	0.636	1
Smg5	0.153627	-0.258388	0.167	0.273	1
Cdk1	0.154051	-0.272576	0.315	0.455	1
Chd1	0.155024	0.25031	0.287	0.136	1
Ap2s1	0.155257	0.268967	0.611	0.5	1
Cdkn2aipnl	0.1558	-0.292665	0.25	0.364	1
Mphosph8	0.156287	0.264148	0.222	0.091	1
Hkdc1	0.156571	-0.306535	0.12	0.227	1
Ets1	0.157078	0.346972	0.481	0.318	1
Actr1b	0.158502	-0.300146	0.204	0.318	1
Emc6	0.159075	0.32828	0.537	0.409	1
Ms4a6b	0.159618	0.255451	0.157	0.045	1
Anp32b	0.159777	0.263463	0.861	0.773	1
Ngfrap1	0.159851	0.303723	0.444	0.273	1
Wdfy4	0.160912	-0.421778	0.093	0.182	1
Hsph1	0.16126	0.266006	0.278	0.136	1
Sla	0.161623	0.287009	0.167	0.045	1
Hectd1	0.162115	0.273321	0.324	0.182	1
Polr1d	0.162612	0.283095	0.796	0.636	1
Ly6d	0.16271	-0.419833	0.12	0.227	1
Zfp207	0.16369	0.274736	0.565	0.409	1
Tufm	0.163975	0.282479	0.259	0.136	1
Ppp1r2	0.164431	-0.255726	0.194	0.318	1
Eif3m	0.164967	-0.280519	0.546	0.636	1
Ndufa10	0.165014	-0.295249	0.509	0.545	1
Uqcc3	0.165401	-0.300971	0.278	0.364	1
Guk1	0.165672	0.253922	0.333	0.182	1
Snhg18	0.165846	-0.265691	0.12	0.227	1
Limd1	0.166422	0.283985	0.361	0.182	1
Arl8b	0.166422	-0.357583	0.315	0.409	1
Cat	0.167764	-0.321539	0.13	0.227	1
Impa1	0.16777	0.297329	0.315	0.182	1
Itgal	0.16778	0.308853	0.231	0.091	1
Hdgf	0.16793	0.310745	0.741	0.591	1
Cript	0.168003	0.25314	0.333	0.182	1
Rpl9-ps6	0.168621	-0.298039	0.176	0.273	1
Bmp2k	0.168808	-0.253052	0.204	0.318	1
Tgs1	0.169028	-0.272226	0.12	0.227	1
Rbbp4	0.169109	0.338112	0.667	0.545	1
Dennd4a	0.169237	-0.319349	0.139	0.227	1
Upp1	0.169927	0.343872	0.148	0.045	1
Fbl	0.169961	0.309907	0.463	0.318	1
Rnf220	0.170132	0.326702	0.204	0.091	1
Uhrf1	0.170398	0.351253	0.426	0.273	1
Mrpl4	0.171942	0.331345	0.296	0.182	1
Rad23b	0.17249	-0.260211	0.407	0.5	1
Srm	0.172583	0.358164	0.315	0.182	1
Cks1b	0.173716	0.267909	0.685	0.5	1
Psme2	0.174662	0.271869	0.63	0.455	1
Glud1	0.176017	-0.304124	0.306	0.409	1
Stard3nl	0.176365	0.260905	0.324	0.182	1
Gemin7	0.176365	-0.311672	0.278	0.409	1
Gzma	0.176877	0.527242	0.454	0.273	1
Spc25	0.176927	0.276414	0.259	0.136	1
1700017B05Rik	0.177303	-0.301365	0.13	0.227	1
S100a13	0.177417	0.266367	0.398	0.227	1
Rbm38	0.177573	0.29266	0.333	0.182	1
Golph3	0.178335	-0.25224	0.213	0.318	1
Asns	0.178866	0.280972	0.204	0.091	1
Klhl6	0.178948	0.290927	0.278	0.136	1
Tmem209	0.180036	0.252966	0.148	0.045	1
Ehf	0.18007	-0.400974	0.176	0.273	1
Ankrd17	0.180365	-0.317915	0.398	0.5	1
2810428I15Rik	0.180482	0.252232	0.352	0.227	1
Ebpl	0.182606	-0.373615	0.093	0.182	1
Sdha	0.18356	0.284281	0.639	0.5	1
Tsc22d4	0.185892	0.315067	0.398	0.273	1
Cd3e	0.186028	0.339492	0.38	0.227	1
Blmh	0.186371	0.252963	0.324	0.182	1
Rnf187	0.186713	0.284133	0.37	0.227	1
Nuf2	0.187239	-0.316335	0.13	0.227	1
2019-09-06	0.18724	-0.250596	0.333	0.455	1
Ppil2	0.18793	0.258605	0.204	0.091	1
Nkg7	0.189114	0.629212	0.454	0.318	1
Actn4	0.189507	0.345119	0.509	0.409	1
Rrs1	0.191622	0.306022	0.269	0.136	1
Mrpl34	0.192124	0.286786	0.528	0.364	1
Ppid	0.192288	0.257362	0.25	0.136	1
Mrps12	0.192644	0.263932	0.5	0.318	1
Hadh	0.192876	-0.258511	0.352	0.455	1
Cenpw	0.193109	0.292943	0.398	0.273	1
Polr1c	0.194159	0.263985	0.204	0.091	1
Dck	0.196791	0.395267	0.315	0.227	1
Ensa	0.197329	-0.254776	0.167	0.273	1
Cct2	0.197513	0.298253	0.731	0.5	1
H2-Ob	0.197581	-0.285541	0.13	0.227	1
Psmc1	0.198004	-0.288168	0.259	0.364	1
Cct7	0.200993	0.258639	0.648	0.455	1
Psat1	0.202157	0.264705	0.324	0.182	1
Paics	0.202242	-0.266794	0.333	0.455	1
Itgb7	0.203038	0.30755	0.269	0.136	1
G2e3	0.203962	-0.337204	0.102	0.182	1
Psmc3	0.20546	0.257374	0.435	0.273	1
Atg4d	0.205559	-0.304277	0.139	0.227	1
Itpkb	0.205771	-0.353192	0.204	0.318	1
Lrmp	0.205967	0.252216	0.269	0.136	1
Dhx9	0.20625	-0.308989	0.444	0.545	1
Ndufb8	0.206428	0.27874	0.685	0.545	1
Ly86	0.208335	-0.359102	0.13	0.227	1
Cdx1	0.211202	-0.27015	0.176	0.273	1
Pno1	0.211741	-0.254961	0.185	0.273	1
Hddc2	0.212069	-0.297956	0.259	0.364	1
Ubr5	0.212867	0.294694	0.324	0.227	1
P2rx7	0.213035	0.277534	0.148	0.045	1
Pdcd10	0.213169	-0.287048	0.324	0.409	1
Tyms	0.213542	0.33055	0.306	0.182	1
Rcc2	0.214612	0.256169	0.343	0.227	1
Arhgap30	0.215884	-0.28167	0.463	0.545	1
Tax1bp1	0.216165	-0.260685	0.565	0.636	1
Hook1	0.216289	-0.313677	0.25	0.364	1
Prom1	0.218249	-0.25123	0.204	0.318	1
Hmgn1	0.219796	0.307003	0.713	0.545	1
Add3	0.22126	-0.275061	0.176	0.273	1
Lsm5	0.223875	0.311835	0.667	0.545	1
Sox9	0.224064	-0.294759	0.167	0.273	1
H2-Oa	0.226483	-0.264493	0.065	0.136	1
Azin1	0.226841	0.260226	0.491	0.364	1
Cbx5	0.228894	0.304929	0.546	0.455	1
Srpk2	0.229016	0.269807	0.25	0.136	1
Sltm	0.229465	0.287612	0.407	0.273	1
Acaa1a	0.23127	-0.284671	0.269	0.364	1
Bcl11a	0.231656	-0.415826	0.176	0.273	1
Nasp	0.232074	0.353067	0.407	0.318	1
Vpreb3	0.232502	-0.633269	0.278	0.364	1
S100a6	0.236628	0.48752	0.352	0.227	1
2010007H06Rik	0.236971	-0.340436	0.065	0.136	1
Kif21b	0.23765	0.262701	0.194	0.091	1
Spink4	0.237898	-0.320731	0.574	0.364	1
Malsu1	0.23797	0.259008	0.241	0.136	1
Cyfip2	0.240369	0.260526	0.37	0.227	1
Ybx3	0.241339	-0.253227	0.565	0.591	1
Gzmb	0.243659	0.905446	0.38	0.273	1
Fchsd2	0.244816	0.25935	0.241	0.136	1
Anpep	0.24515	0.386809	0.194	0.091	1
Tpd52l2	0.246862	-0.316828	0.148	0.227	1
Rfc1	0.248266	0.353785	0.324	0.227	1
Tor1b	0.248773	-0.261739	0.111	0.182	1
Vdac1	0.248786	0.274034	0.463	0.318	1
Ptpn6	0.248966	-0.524328	0.287	0.364	1
Jmjd1c	0.249723	-0.299729	0.185	0.273	1
Pold3	0.249745	-0.266284	0.176	0.273	1
Brd8	0.2505	-0.278991	0.324	0.409	1
Lmo7	0.2513	-0.261198	0.139	0.227	1
Selplg	0.252124	0.303125	0.324	0.182	1
Ncl	0.254181	0.279414	0.88	0.909	1
Ifi30	0.254488	-0.259807	0.389	0.455	1
Spop	0.255259	-0.311259	0.259	0.364	1
Nr1h4	0.255942	-0.299947	0.102	0.182	1
Idh3b	0.256823	-0.261432	0.296	0.409	1
Ccr9	0.26253	0.350278	0.241	0.136	1
Aldh1b1	0.263198	-0.278227	0.296	0.409	1
Siva1	0.26631	0.267765	0.565	0.409	1
Top1	0.266845	0.270654	0.704	0.591	1
Mzb1	0.267459	0.305858	0.315	0.182	1
Akr1c12	0.269434	-0.260166	0.111	0.182	1
Gimap9	0.271716	0.255847	0.222	0.136	1
Fam136a	0.272338	-0.252348	0.185	0.273	1
Ptprf	0.274659	-0.324197	0.204	0.273	1
Pcyt2	0.27656	0.259819	0.231	0.136	1
Ctage5	0.279429	-0.316635	0.194	0.273	1
Arl6ip1	0.28332	-0.279376	0.741	0.818	1
Irf2bp2	0.283701	-0.337853	0.352	0.409	1
Msmo1	0.29064	-0.286326	0.269	0.364	1
Commd8	0.292228	0.279588	0.167	0.091	1
Rgmb	0.300417	-0.468692	0.074	0.136	1
Gng2	0.300562	0.270354	0.241	0.136	1
Tln1	0.304974	-0.264515	0.38	0.455	1
Cd3d	0.305155	0.308442	0.324	0.227	1
Rhof	0.313624	-0.26532	0.157	0.227	1
Mcm3	0.314046	0.267092	0.398	0.318	1
Jup	0.318211	-0.256342	0.157	0.227	1
2200002D01Rik	0.324233	-0.393941	0.472	0.545	1
Ktn1	0.326096	0.252846	0.287	0.182	1
Cd79a	0.327873	-0.872047	0.38	0.409	1
Mt1	0.335035	-0.690206	0.602	0.636	1
Camk2n1	0.335616	-0.251964	0.204	0.273	1
Lats1	0.336997	-0.310973	0.157	0.227	1
Eif2s1	0.353585	0.251887	0.38	0.273	1
Calml4	0.359779	-0.314905	0.315	0.364	1
Sec11a	0.359885	-0.25646	0.463	0.545	1
Ppp4r2	0.367355	0.308698	0.435	0.364	1
Txndc17	0.37657	0.251859	0.602	0.545	1
D5Ertd579e	0.381936	-0.256049	0.12	0.182	1
2810403A07Rik	0.382477	-0.293368	0.213	0.273	1
Derl1	0.387226	-0.252171	0.343	0.409	1
Gtpbp1	0.387733	-0.255465	0.12	0.182	1
Cep170b	0.387884	-0.266651	0.13	0.182	1
Fgfr1op2	0.395818	-0.301169	0.426	0.455	1
Impdh2	0.404077	0.266658	0.528	0.455	1
Cybb	0.404658	-0.310798	0.204	0.273	1
Id2	0.406811	0.36756	0.398	0.318	1
Muc13	0.409628	0.334477	0.463	0.409	1
Cd52	0.410051	-0.409765	0.861	0.864	1
Fcrla	0.41145	-0.320124	0.12	0.182	1
Tmem258	0.412113	-0.330838	0.787	0.818	1
Lockd	0.420858	-0.465292	0.352	0.409	1
Ggnbp2	0.420973	-0.258912	0.417	0.455	1
Fam63b	0.421782	-0.367784	0.222	0.273	1
Pitpnb	0.427606	-0.306773	0.139	0.182	1
Cerk	0.4289	-0.259548	0.13	0.182	1
Map4k4	0.430617	-0.25285	0.213	0.273	1
Kdelr2	0.443314	-0.300688	0.426	0.455	1
Ms4a4b	0.444721	0.404876	0.222	0.182	1
Evl	0.446304	0.262525	0.194	0.136	1
Anp32e	0.455494	0.254287	0.667	0.545	1
Rasgrp3	0.456427	-0.445073	0.185	0.227	1
Ago2	0.469181	-0.278254	0.37	0.409	1
Sema4d	0.500636	-0.262436	0.417	0.455	1
Asph	0.51071	-0.34777	0.102	0.136	1
Dcaf12	0.511826	0.3082	0.278	0.227	1
Vsig10	0.517133	-0.285221	0.148	0.182	1
Pabpn1	0.518507	-0.262877	0.306	0.318	1
Gm10020	0.521062	-0.263573	0.139	0.182	1
H2afx	0.522705	-0.317264	0.315	0.364	1
Racgap1	0.527579	0.269998	0.333	0.273	1
Lgmn	0.540818	-0.283204	0.102	0.136	1
Erbb2ip	0.558628	-0.253696	0.306	0.318	1
Ccnb1	0.5635	-0.291397	0.352	0.364	1
Cd180	0.571789	-0.288444	0.102	0.136	1
Gm42418	0.583822	-0.418463	0.667	0.636	1
Ube2c	0.593365	-0.303853	0.463	0.455	1
Cst3	0.596474	-0.405211	0.5	0.455	1
Gnl1	0.597436	-0.276172	0.185	0.227	1
Tff3	0.602322	-0.607536	0.5	0.5	1
Ebf1	0.608683	-0.288111	0.333	0.364	1
Apoe	0.622559	-0.55956	0.213	0.227	1
Car4	0.631458	0.25076	0.167	0.136	1
Sdc1	0.631458	-0.287269	0.157	0.182	1
Cenpf	0.637529	0.27509	0.333	0.318	1
Clec2h	0.65829	0.287083	0.213	0.182	1
Ets2	0.666306	-0.282024	0.157	0.182	1
Nmd3	0.666534	-0.297734	0.111	0.136	1
Ttc1	0.672192	-0.272252	0.213	0.227	1
Sp140	0.684838	-0.407565	0.213	0.227	1
Guca2b	0.714376	-0.441955	0.167	0.182	1
Reg3g	0.737305	0.452155	0.917	0.864	1
Skil	0.811848	-0.289901	0.176	0.182	1
AW112010	0.813764	0.375442	0.694	0.818	1
Ggta1	0.844729	-0.259298	0.12	0.136	1
Pou2f2	0.857608	-0.261994	0.324	0.318	1
Ptk2b	0.88159	-0.25181	0.361	0.318	1
Dennd5b	0.913372	-0.252661	0.157	0.136	1
Vim	0.927145	0.38467	0.333	0.409	1
Lypd8	0.934857	0.296287	0.537	0.545	1
H2-Aa	0.967363	-0.595675	0.722	0.591	1
Psme4	0.979844	-0.271929	0.148	0.136	1

## Sheet: WT_TKO_Stem_Transition
Supplementary Data Set 2:Differentially expressed genes from bulk single-cell-RNA-Seq of WT and Tnfaip8-/- (TKO) enterocytes.
	p_val	avg_logFC	pct.1	pct.2	p_val_adj
Cd74	9.16356e-147	0.807922	0.993	0.918	2.56561e-142
Ifitm3	8.14186e-112	1.15135	0.919	0.574	2.27956e-107
Rpl39	2.39894e-104	-0.369401	1	1	6.71656e-100
Gpx2	2.30186e-101	0.484672	0.996	0.975	6.44475e-97
H2-Ab1	4.02961e-94	0.745155	0.947	0.698	1.12821e-89
Psmb8	2.10417e-93	0.72605	0.847	0.549	5.89126e-89
Rpl10	4.55726e-86	0.325796	1	0.996	1.27594e-81
Oat	9.07142e-82	-0.527639	0.95	0.977	2.53982e-77
mt-Nd4l	3.05471e-80	-0.706044	0.784	0.94	8.55258e-76
H2-Eb1	1.71424e-74	0.715948	0.877	0.604	4.79953e-70
Rps2	8.3778e-73	0.262548	1	1	2.34562e-68
H2-Aa	2.13386e-71	0.675036	0.849	0.526	5.97437e-67
Tpt1	6.93327e-64	-0.27752	1	1	1.94118e-59
mt-Nd4	1.09963e-63	-0.468943	1	1	3.07874e-59
H2-D1	1.98226e-62	0.515295	0.879	0.67	5.54994e-58
Tmsb10	3.70296e-62	0.397252	0.99	0.953	1.03675e-57
AA467197	7.1961e-61	0.736255	0.596	0.244	2.01476e-56
B2m	9.62586e-59	0.351213	0.996	0.994	2.69505e-54
mt-Atp6	1.74748e-58	-0.403506	1	1	4.89258e-54
Tmsb4x	5.26233e-57	0.303019	1	0.997	1.47335e-52
Gm15284	3.44928e-55	0.486988	0.947	0.667	9.65729e-51
mt-Co1	1.0324e-52	-0.374519	1	1	2.89052e-48
Cd177	5.09392e-52	0.533559	0.424	0.105	1.4262e-47
Defa24	7.47286e-52	0.374192	0.996	0.894	2.09225e-47
Ceacam10	5.74079e-51	0.513879	0.437	0.118	1.60731e-46
mt-Nd2	1.33192e-50	-0.457069	1	1	3.72911e-46
Plac8	5.6665e-50	0.328251	0.995	0.979	1.58651e-45
H2-K1	1.92053e-47	0.400498	0.947	0.806	5.37709e-43
2210407C18Rik	4.23409e-45	0.621707	0.762	0.469	1.18546e-40
Pla2g4c	7.06205e-45	0.5395	0.306	0.044	1.97723e-40
Reg3g	3.93959e-44	0.595508	0.997	0.965	1.10301e-39
mt-Co2	4.54579e-42	-0.328877	1	1	1.27273e-37
Ftl1	7.55851e-41	0.293882	0.993	0.983	2.11623e-36
Gsdmc4	1.79155e-39	0.721279	0.516	0.24	5.01599e-35
Oaz1	1.20197e-38	0.279283	0.98	0.929	3.36526e-34
mt-Cytb	2.83618e-38	-0.361937	1	1	7.94074e-34
Gsdmc2	6.97649e-38	0.622285	0.488	0.222	1.95328e-33
Psmb9	6.37173e-37	0.401441	0.667	0.405	1.78396e-32
Bst2	2.61319e-36	0.376703	0.488	0.212	7.31641e-32
Ubb	3.13904e-36	0.335802	0.962	0.917	8.7887e-32
Psma7	1.28493e-35	0.343516	0.931	0.852	3.59753e-31
Ly6a	3.96216e-35	0.390666	0.326	0.085	1.10933e-30
mt-Nd5	2.8189e-34	-0.404529	0.893	0.943	7.89235e-30
Atp5d	5.41545e-33	0.273458	0.978	0.918	1.51622e-28
H2-DMa	6.5518e-33	0.375819	0.587	0.317	1.83437e-28
Gapdh	9.74954e-32	0.300361	0.941	0.883	2.72968e-27
Cldn7	1.05517e-31	0.287666	0.97	0.922	2.95426e-27
Lypd8	1.45882e-31	0.409838	0.951	0.861	4.08441e-27
Ly6e	1.94434e-31	0.378918	0.672	0.435	5.44377e-27
Stat1	2.09758e-31	0.366536	0.573	0.307	5.87281e-27
Chchd10	3.90496e-31	0.289441	0.931	0.842	1.09331e-26
Ang4	1.52005e-30	0.338497	0.342	0.105	4.25584e-26
H2-Q7	4.49897e-30	0.285053	0.291	0.079	1.25962e-25
Gm10076	4.92416e-29	-0.297288	0.911	0.927	1.37866e-24
mt-Nd3	1.21736e-28	-0.355032	0.955	0.969	3.40837e-24
Cib1	4.89815e-28	0.330223	0.815	0.654	1.37138e-23
Pglyrp1	3.03373e-27	0.305568	0.933	0.824	8.49383e-23
Defa20	3.04911e-27	0.266499	0.974	0.854	8.5369e-23
Psme2	1.0749e-26	0.305583	0.89	0.759	3.00952e-22
H2-DMb1	2.4049e-26	0.266304	0.368	0.146	6.73324e-22
AW112010	1.49726e-25	0.407269	0.698	0.488	4.19204e-21
Tap1	4.06798e-25	0.282442	0.406	0.185	1.13895e-20
Sepw1	5.20677e-25	-0.326499	0.596	0.707	1.45779e-20
Nnt	1.25792e-24	-0.297956	0.156	0.352	3.52191e-20
mt-Nd1	1.35501e-24	-0.272723	1	1	3.79375e-20
S100g	1.48631e-24	-0.289352	0.112	0.295	4.16137e-20
Arpc1b	2.75972e-24	0.273784	0.883	0.734	7.72665e-20
Cdh1	7.13256e-23	-0.272872	0.857	0.889	1.99697e-18
Gsdmc3	1.07508e-22	0.315096	0.321	0.13	3.01001e-18
Cystm1	1.19273e-22	0.263641	0.913	0.799	3.33942e-18
Gm14850	1.35155e-22	0.25315	0.395	0.174	3.78407e-18
Tspan1	3.36136e-22	0.281928	0.839	0.692	9.41114e-18
Clic1	4.25976e-22	0.286157	0.779	0.627	1.19265e-17
Prlr	2.9733e-21	-0.298715	0.295	0.49	8.32465e-17
Ppib	5.97164e-21	0.276493	0.803	0.63	1.67194e-16
Duoxa2	1.82884e-20	0.272668	0.445	0.246	5.12038e-16
Smdt1	2.25313e-20	0.253993	0.877	0.754	6.30832e-16
Sec11c	3.18221e-20	0.272621	0.722	0.557	8.90956e-16
G3bp1	5.45003e-20	-0.253664	0.841	0.89	1.5259e-15
mt-Co3	5.5407e-20	-0.251766	1	1	1.55129e-15
Ldha	9.03639e-20	0.292931	0.865	0.763	2.53001e-15
Aldoa	9.28214e-20	0.29686	0.705	0.535	2.59881e-15
Cyc1	9.55969e-20	0.271456	0.868	0.781	2.67652e-15
Prdx2	1.82864e-19	0.258416	0.873	0.728	5.11983e-15
Ssr2	8.74138e-19	0.264617	0.691	0.508	2.44741e-14
Sgk1	1.05139e-18	-0.253821	0.066	0.201	2.94367e-14
Manf	4.46855e-18	0.272091	0.661	0.496	1.25111e-13
2200002D01Rik	9.02081e-18	-0.364041	0.796	0.858	2.52565e-13
Reg3b	1.13355e-17	0.449182	0.999	0.977	3.17371e-13
Defa22	2.52019e-17	0.27705	0.872	0.698	7.05603e-13
Fabp2	3.84143e-17	-0.348938	0.596	0.688	1.07552e-12
Slc44a1	1.16996e-16	-0.286717	0.611	0.692	3.27564e-12
Aqp1	3.53761e-16	-0.298933	0.445	0.566	9.9046e-12
Ccnd2	5.68951e-16	-0.262155	0.845	0.865	1.59295e-11
Eif4a2	1.32265e-14	-0.261149	0.626	0.71	3.70317e-10
Cftr	1.40168e-14	-0.268868	0.491	0.613	3.92442e-10
Otc	6.25457e-14	-0.291513	0.59	0.662	1.75115e-09
Ube2s	9.99639e-13	0.251687	0.746	0.65	2.79879e-08
Maoa	1.13359e-12	-0.269035	0.65	0.715	3.17381e-08
Mt1	1.71027e-12	-0.2555	0.912	0.937	4.78843e-08
Hes1	1.71569e-10	-0.256591	0.511	0.602	4.80358e-06
St3gal4	1.60583e-09	0.273869	0.36	0.24	4.49601e-05
Tff3	0.246717	-0.384594	0.571	0.481	1
