# Supplementary material for: TNFAIP8 controls murine intestinal stem cell homeostasis and regeneration by regulating microbiome-induced Akt signaling
Source: Nat Commun. 2020 May 22;11:2591. doi: 10.1038/s41467-020-16379-2 (PMC7244529; doi:10.1038/s41467-020-16379-2)
Supplement: Supplementary file 6 — Source Data [file 41467_2020_16379_MOESM6_ESM.xlsx]

## Sheet: Fig1A
Healthy	Healthy Tipe0-/-	Healthy Tipe2-/-	WT I/R90'	Tipe0-/- I/R90'	Tipe2-/- I/R90'
0	0	0	3	1.5	2
0	0	0	2.5	0.5	1.5
0.5	0	0	3.5	0.5	2
0	0	0	3	0.5	1.5
0	0.5	0	3.5	1	2
0	0	0		3	2.5

## Sheet: Fig1C
TNF
WT Healthy	Tipe0-/- Healthy	Tipe2-/- Healthy	WT IR90'	Tipe0-/-IR90'	Tipe2-/- IR90'
1.20888	6.87646	8.68215	2.21	13.7711	4.1
0.831175	9.66498	4.79796	4.27	13.5313	17.84
0.863025	3.91406	4.42988	12.8569	13.903	15.71
1.15319	6.26421	3.27418	14.8813	15.1466	7.5
0.579331			1.951	2.16392	2.29616
1.8256			1.60093	1.96821	23.2132
0.735535
1.28548
0.309726
1.56685
2.0606
Il1b
0.855887	24.3792	17.3197	7.60154	9.06417	178.724
1.3566	6.46484	40.5146	157.821	33.6521	35.4675
1.16893	1.97524	2.85887	7.93204	23.2564	12.2575
0.73679	8.49088	2.6705	50.7391	11.0641	51.0112
0.287597	1.02464		25.9383	30.6914	38.3045
1.02125	1.65379		41.7169	9.69941
2.26067
1.50608
0.475806
1.16267
1.80764
Il6
1.92186	0.91292	29.6101	238.017	1206.91	1590.16
0.981768	9.424	597.395	397.494	2218.63	144.881
0.564732	1.76073	162.088	4316.82	126.012	14.4735
0.938484	0.448073	1.14783	858.706	2059.42	77.8552
1.05389	0.807465	1.47632	5100.44	177.687	4508.05
1.03555			1536.29	46.0426
0.916296
0.55016
1.44848
1.25487
Il10
1.32019	1.92066	2.44721	5.1003	7.05877	26.8699
1.3523	2.4005	2.43502	43.4791	27.5711	10.7673
0.208519	1.32932	20.2279	59.1409	8.18085	16.7867
2.68623	0.895765	11.3695	1.01548	53.0611	4.39617
0.653128	1.11368	1.90132	2.30448	0.968758	6.49509
1.59891	0.74072	3.94949		0.571473	72.8976
0.963296	2.42895
0.994075
0.942785
1.06659
0.99447

## Sheet: Fig 2b
WT-->WT	WT-->TIPE0-/-	WT-->TIPE2-/-	WT-->WT ischemia	WT-->TIPE0-/- ischemia	WT-->TIPE2-/- ischemia
0	0.5	0.5	3.5	2.5	3.5
0	0	0	3	2	1.5
0	0.5	0	4	2.5	4
0	0		3.5	2	3.5
	0.5		3	2	2.5
	0			2	3.5
	0
	0.5

## Sheet: Fig 2c
WT-Healthy	WT I60'	TIPE0-/- I60	TIPE2-/- I60'
0	4	1.5	4
0	4	2	0.5
0.5	3.5	1.5	3
0	3	0.5	2.5
0	3	2	2
0		2

## Sheet: Fig 2f
WT I60'	Tipe2-/- I60'	WT I/R90'	Tipe2-/- I/R90'
200	114	431	92
187	73	659	58
216	86	592	85
170	174	678	75

## Sheet: Fig 3a
WT	TIPE0-/-
68.6207	94.6158
60.4253	107.231
60.1115	95.2691
45.933	93.3729
37.605	102.462
62.6056	144.307
42.2992	80.6481
17.4421	63.659
73.2871	76.3322
74.1621	99.5484
65.4431	90.7954
71.4202	54.5807
60.316	78.9904

## Sheet: Fig 3b
WT	TIPE0-/-
4.11924	20.5401
4.43013	22.7367
4.24589	32.0676
4.85558	23.0748
4.39551	17.4471
11.5009	45.336
16.3253	20.205
10.3302	26.2946
10.4739	18.8461
17.4418	17.122
52.4024	56.2003
61.3765	30.614
63.1512	89.1415
30.479	28.9893
41.9594	67.4723
40.071	68.5489
8.68196	46.8281
32.4647

## Sheet: Fig 3c
Days elapsed	WT	Tipe0-/-				1 day CTG survival
1	1					WT	Tipe0-/-
1	1					66.6469	84.0659
2	1					98.4072	49.9335
2	1					148.817	60.9089
4	1					37.6421	209.627
2	1					37.1985	159.089
4	1					48.1418	251.046
4	1					49.818	95.9579
2	1					84.8043	127.374
4	1					155.537	61.3245
3	1					56.5631	56.86
3	1					18.5043	85.0453
2	1					20.9809	41.1449
2	1					25.1911	29.6741
3	1					18.0689	24.1273
3	1					19.5164	123.683
3	1					20.6286	56.7903
3	1					25.2291	38.6625
3	1					25.2437	29.3543
3	1
3	1
3	1
3	1
3	1
3	1
3	1
3	1
5	1
5	1
2	1
2	1
2	1
1	1
1	1
1	1
1	1
1	1
1	1
1	1
1	1
2	1
2	1
2	1
2	1
2	1
2	1
2	1
2		1
3		1
3		1
3		1
3		1
3		1
3		1
5		1
5		1
5		1
5		1
5		1
5		1
5		1
5		1
4		1
4		1
4		1
4		1
4		1
4		1
4		1
3		1
3		1

## Sheet: Fig 3g
WT	Tipe0-/-
268.477	399.105
190.65	437.63
223.093	290.138
185.752	287.848
295.705	424.305
196.87	463.132
247.882	495.048
257.423	338.275
239.147	309.451
258.064	427.468
258.796	468.762
155.107	382.079
236.564	268.057
185.115	375.881
208.756	253.649
165.143
276.115
247.5
325.769
183.379
289.093
241.975
225.142
176.368
268.702
243.706
267.78
173.968
208.729

## Sheet: Fig 3h
WT	Tipe0-/-
37	5
24	5
40	7

[truncated: 41 more sheets: Fig 3i, Fig 3k, Fig 3l, Fig 3n, Fig 3o, Fig 4d, Fig 4e, Fig 5a, Fig 5b, Fig 5c, Fig 5d, Fig 5e, Fig 5h, Fig 5j, Fig 6b, Fig 6d, Fig 6f, Fig 6g, Fig 6i, Fig 6j …]
